# Supplementary material for: The Determinants of Mental Health Literacy among Young Adolescents in Malaysia
Source: Int J Environ Res Public Health. 2022 Mar 9;19(6):3242. doi: 10.3390/ijerph19063242 (PMC8953899; doi:10.3390/ijerph19063242)
Supplement: Supplementary file 1 [file ijerph-19-03242-s001.zip]

Archive with 1 entries (1 files):
- ijerph-1609286-supplementary.xlsx
