# Supplementary material for: The Determinants of Mental Health Literacy among Young Adolescents in Malaysia
Source: Int J Environ Res Public Health. 2022 Mar 9;19(6):3242. doi: 10.3390/ijerph19063242 (PMC8953899; doi:10.3390/ijerph19063242)
Supplement: Supplementary file 1 [file ijerph-19-03242-s001.zip › ijerph-1609286-supplementary.xlsx]

## Sheet: Data
Gender	Age	Ethinicity	Smoking	Alcohol	Bullied	Felt_lonely	Parental_Martial_status	Monthly_parental_Income	Intention_to_help	Correct_Recognition	Adequacy_of_depression_literacy
Male	13 years	non Malay	Never Smoke	Drank alcohol	No	Yes	Married and living together	Low income (<RM3000)	No to help	Correct	Inadequate
Male	14 years	non Malay	Never Smoke	Never drink alcohol	No	Yes	Married and living together	Low income (<RM3000)	Yes to help	Correct	Adequate
Male	14 years	non Malay	Never Smoke	Drank alcohol	No	Yes	Married and living together	High Income (>RM3000)	Yes to help	Correct	Adequate
Male	14 years	non Malay	Smoke	Drank alcohol	No	Yes	Married and living together	Low income (<RM3000)	No to help	Incorrect	Inadequate
Male	14 years	non Malay	Smoke	Never drink alcohol	Yes	Yes	Married and living together	High Income (>RM3000)	No to help	Incorrect	Adequate
Male	14 years	non Malay	Smoke	Never drink alcohol	No	Yes	Married and living together	Low income (<RM3000)	Yes to help	Correct	Adequate
Male	14 years	non Malay	Smoke	Never drink alcohol	No	Yes	Divorce and seperated	High Income (>RM3000)	Yes to help	Correct	Adequate
Male	14 years	non Malay	Smoke	Never drink alcohol	No	Yes	Married and living together	High Income (>RM3000)	Yes to help	Correct	Adequate
Male	14 years	non Malay	Smoke	Never drink alcohol	No	Yes	Divorce and seperated	Low income (<RM3000)	No to help	Incorrect	Inadequate
Male	14 years	non Malay	Never Smoke	Never drink alcohol	No	Yes	Married and living together	Low income (<RM3000)	Yes to help	Correct	Adequate
Male	13 years	Malay	Smoke	Never drink alcohol	Yes	Yes	Married and living together	High Income (>RM3000)	Yes to help	Correct	Adequate
Male	13 years	Malay	Never Smoke	Never drink alcohol	No	No	Married and living together	High Income (>RM3000)	Yes to help	Correct	Adequate
Male	14 years	Malay	Smoke	Never drink alcohol	Yes	Yes	Married and living together	Low income (<RM3000)	No to help	Incorrect	Inadequate
Male	13 years	Malay	Never Smoke	Never drink alcohol	Yes	Yes	Married and living together	Low income (<RM3000)	No to help	Incorrect	Inadequate
Male	13 years	non Malay	Never Smoke	Drank alcohol	No	Yes	Married and living together	Low income (<RM3000)	No to help	Incorrect	Inadequate
Male	14 years	non Malay	Never Smoke	Never drink alcohol	No	Yes	Married and living together	Low income (<RM3000)	Yes to help	Correct	Adequate
Male	14 years	non Malay	Never Smoke	Drank alcohol	No	Yes	Married and living together	High Income (>RM3000)	Yes to help	Correct	Adequate
Male	14 years	non Malay	Never Smoke	Never drink alcohol	No	Yes	Married and living together	High Income (>RM3000)	Yes to help	Correct	Adequate
Male	13 years	Malay	Never Smoke	Never drink alcohol	No	Yes	Married and living together	High Income (>RM3000)	No to help	Incorrect	Inadequate
Male	14 years	Malay	Never Smoke	Never drink alcohol	No	No	Married and living together	High Income (>RM3000)	No to help	Incorrect	Inadequate
Male	14 years	Malay	Never Smoke	Never drink alcohol	No	Yes	Married and living together	Low income (<RM3000)	No to help	Incorrect	Inadequate
Male	14 years	non Malay	Never Smoke	Never drink alcohol	No	Yes	Married and living together	High Income (>RM3000)	Yes to help	Correct	Adequate
Male	14 years	non Malay	Never Smoke	Drank alcohol	No	Yes	Married and living together	High Income (>RM3000)	Yes to help	Correct	Adequate
Male	14 years	non Malay	Never Smoke	Drank alcohol	Yes	Yes	Married and living together	High Income (>RM3000)	Yes to help	Correct	Adequate
Male	14 years	Malay	Never Smoke	Never drink alcohol	No	No	Married and living together	Low income (<RM3000)	Yes to help	Correct	Adequate
Male	13 years	non Malay	Never Smoke	Drank alcohol	No	No	Married and living together	High Income (>RM3000)	Yes to help	Correct	Adequate
Male	14 years	non Malay	Never Smoke	Never drink alcohol	No	No	Married and living together	Low income (<RM3000)	Yes to help	Correct	Adequate
Male	14 years	Malay	Never Smoke	Never drink alcohol	Yes	No	Divorce and seperated	Low income (<RM3000)	No to help	Correct	Inadequate
Male	13 years	Malay	Never Smoke	Never drink alcohol	No	No	Married and living together	High Income (>RM3000)	No to help	Incorrect	Inadequate
Male	14 years	Malay	Never Smoke	Never drink alcohol	No	No	Married and living together	Low income (<RM3000)	No to help	Incorrect	Inadequate
Male	13 years	Malay	Smoke	Never drink alcohol	Yes	No	Married and living together	Low income (<RM3000)	No to help	Incorrect	Inadequate
Male	13 years	Malay	Never Smoke	Never drink alcohol	Yes	No	Married and living together	High Income (>RM3000)	Yes to help	Incorrect	Inadequate
Male	14 years	Malay	Never Smoke	Never drink alcohol	No	No	Married and living together	Low income (<RM3000)	Yes to help	Incorrect	Inadequate
Male	13 years	non Malay	Never Smoke	Never drink alcohol	No	Yes	Married and living together	High Income (>RM3000)	No to help	Incorrect	Inadequate
Male	14 years	non Malay	Never Smoke	Never drink alcohol	No	No	Married and living together	Low income (<RM3000)	No to help	Incorrect	Inadequate
Male	14 years	non Malay	Never Smoke	Never drink alcohol	Yes	No	Married and living together	High Income (>RM3000)	Yes to help	Incorrect	Inadequate
Male	14 years	Malay	Never Smoke	Never drink alcohol	No	Yes	Married and living together	High Income (>RM3000)	Yes to help	Correct	Adequate
Male	14 years	non Malay	Never Smoke	Never drink alcohol	No	No	Married and living together	Low income (<RM3000)	Yes to help	Correct	Adequate
Male	14 years	non Malay	Never Smoke	Never drink alcohol	No	No	Married and living together	Low income (<RM3000)	Yes to help	Correct	Adequate
Male	14 years	non Malay	Never Smoke	Never drink alcohol	No	No	Married and living together	High Income (>RM3000)	Yes to help	Incorrect	Inadequate
Male	13 years	Malay	Never Smoke	Never drink alcohol	No	No	Married and living together	High Income (>RM3000)	No to help	Incorrect	Inadequate
Male	13 years	non Malay	Never Smoke	Drank alcohol	No	No	Divorce and seperated	Low income (<RM3000)	No to help	Incorrect	Inadequate
Male	14 years	non Malay	Never Smoke	Never drink alcohol	No	No	Married and living together	Low income (<RM3000)	No to help	Incorrect	Inadequate
Male	14 years	Malay	Never Smoke	Never drink alcohol	No	No	Married and living together	High Income (>RM3000)	No to help	Incorrect	Inadequate
Male	14 years	Malay	Never Smoke	Never drink alcohol	No	Yes	Married and living together	Low income (<RM3000)	Yes to help	Incorrect	Inadequate
Male	13 years	non Malay	Never Smoke	Drank alcohol	No	No	Married and living together	High Income (>RM3000)	Yes to help	Incorrect	Inadequate
Male	14 years	Malay	Never Smoke	Never drink alcohol	No	No	Married and living together	Low income (<RM3000)	Yes to help	Correct	Adequate
Male	14 years	Malay	Never Smoke	Never drink alcohol	No	No	Married and living together	High Income (>RM3000)	Yes to help	Correct	Adequate
Male	14 years	Malay	Never Smoke	Never drink alcohol	No	No	Married and living together	Low income (<RM3000)	Yes to help	Correct	Adequate
Male	13 years	non Malay	Never Smoke	Drank alcohol	No	No	Married and living together	High Income (>RM3000)	Yes to help	Incorrect	Inadequate
Male	14 years	Malay	Never Smoke	Never drink alcohol	No	No	Divorce and seperated	Low income (<RM3000)	Yes to help	Incorrect	Inadequate
Male	13 years	non Malay	Never Smoke	Drank alcohol	No	No	Married and living together	Low income (<RM3000)	Yes to help	Incorrect	Inadequate
Male	13 years	Malay	Never Smoke	Never drink alcohol	Yes	No	Married and living together	Low income (<RM3000)	No to help	Incorrect	Inadequate
Male	14 years	Malay	Never Smoke	Never drink alcohol	No	No	Divorce and seperated	High Income (>RM3000)	No to help	Incorrect	Inadequate
Male	13 years	Malay	Never Smoke	Never drink alcohol	No	No	Married and living together	High Income (>RM3000)	Yes to help	Incorrect	Inadequate
Male	13 years	non Malay	Never Smoke	Never drink alcohol	No	No	Married and living together	High Income (>RM3000)	Yes to help	Incorrect	Inadequate
Male	13 years	Malay	Never Smoke	Never drink alcohol	No	No	Married and living together	Low income (<RM3000)	Yes to help	Incorrect	Inadequate
Male	14 years	Malay	Smoke	Never drink alcohol	No	No	Married and living together	Low income (<RM3000)	Yes to help	Incorrect	Inadequate
Male	14 years	non Malay	Never Smoke	Drank alcohol	No	No	Married and living together	High Income (>RM3000)	No to help	Incorrect	Inadequate
Male	13 years	Malay	Never Smoke	Never drink alcohol	No	Yes	Married and living together	High Income (>RM3000)	No to help	Incorrect	Inadequate
Male	13 years	non Malay	Never Smoke	Drank alcohol	No	No	Married and living together	High Income (>RM3000)	No to help	Incorrect	Inadequate
Male	14 years	non Malay	Never Smoke	Never drink alcohol	No	No	Married and living together	Low income (<RM3000)	Yes to help	Incorrect	Inadequate
Male	13 years	non Malay	Never Smoke	Never drink alcohol	No	No	Married and living together	High Income (>RM3000)	Yes to help	Incorrect	Inadequate
Male	14 years	non Malay	Never Smoke	Never drink alcohol	No	No	Married and living together	Low income (<RM3000)	Yes to help	Correct	Adequate
Male	13 years	non Malay	Never Smoke	Never drink alcohol	No	No	Married and living together	Low income (<RM3000)	Yes to help	Correct	Adequate
Male	13 years	non Malay	Never Smoke	Drank alcohol	No	No	Married and living together	High Income (>RM3000)	Yes to help	Correct	Adequate
Male	14 years	non Malay	Never Smoke	Never drink alcohol	Yes	No	Married and living together	Low income (<RM3000)	Yes to help	Incorrect	Inadequate
Male	14 years	non Malay	Never Smoke	Never drink alcohol	No	No	Married and living together	Low income (<RM3000)	Yes to help	Correct	Adequate
Male	14 years	Malay	Never Smoke	Never drink alcohol	No	No	Divorce and seperated	Low income (<RM3000)	Yes to help	Correct	Adequate
Male	14 years	Malay	Never Smoke	Never drink alcohol	No	Yes	Married and living together	High Income (>RM3000)	Yes to help	Correct	Adequate
Male	14 years	Malay	Never Smoke	Never drink alcohol	No	Yes	Married and living together	Low income (<RM3000)	No to help	Incorrect	Inadequate
Male	14 years	non Malay	Never Smoke	Never drink alcohol	No	No	Married and living together	Low income (<RM3000)	No to help	Incorrect	Inadequate
Male	13 years	Malay	Never Smoke	Never drink alcohol	No	No	Married and living together	Low income (<RM3000)	No to help	Incorrect	Inadequate
Male	13 years	Malay	Never Smoke	Never drink alcohol	No	No	Married and living together	Low income (<RM3000)	Yes to help	Incorrect	Inadequate
Male	13 years	non Malay	Never Smoke	Never drink alcohol	No	Yes	Married and living together	Low income (<RM3000)	Yes to help	Incorrect	Inadequate
Male	13 years	non Malay	Never Smoke	Never drink alcohol	No	Yes	Divorce and seperated	Low income (<RM3000)	Yes to help	Incorrect	Inadequate
Male	14 years	non Malay	Never Smoke	Drank alcohol	No	No	Married and living together	Low income (<RM3000)	Yes to help	Correct	Adequate
Male	14 years	non Malay	Never Smoke	Drank alcohol	No	No	Married and living together	Low income (<RM3000)	Yes to help	Correct	Adequate
Male	13 years	non Malay	Never Smoke	Never drink alcohol	No	No	Married and living together	Low income (<RM3000)	Yes to help	Correct	Adequate
Male	14 years	non Malay	Never Smoke	Never drink alcohol	No	No	Married and living together	High Income (>RM3000)	Yes to help	Incorrect	Inadequate
Male	14 years	non Malay	Never Smoke	Never drink alcohol	Yes	No	Married and living together	Low income (<RM3000)	Yes to help	Incorrect	Inadequate
Male	13 years	non Malay	Never Smoke	Drank alcohol	Yes	Yes	Married and living together	Low income (<RM3000)	Yes to help	Incorrect	Inadequate
Male	14 years	Malay	Never Smoke	Never drink alcohol	No	No	Married and living together	Low income (<RM3000)	Yes to help	Correct	Adequate
Male	14 years	Malay	Smoke	Never drink alcohol	Yes	No	Married and living together	Low income (<RM3000)	Yes to help	Correct	Adequate
Male	14 years	non Malay	Never Smoke	Never drink alcohol	No	No	Married and living together	Low income (<RM3000)	Yes to help	Correct	Adequate
Male	13 years	Malay	Never Smoke	Never drink alcohol	No	No	Married and living together	Low income (<RM3000)	Yes to help	Incorrect	Inadequate
Male	13 years	Malay	Never Smoke	Never drink alcohol	No	No	Married and living together	High Income (>RM3000)	Yes to help	Incorrect	Inadequate
Male	13 years	Malay	Never Smoke	Never drink alcohol	No	No	Married and living together	Low income (<RM3000)	Yes to help	Incorrect	Inadequate
Male	13 years	Malay	Never Smoke	Never drink alcohol	No	Yes	Married and living together	Low income (<RM3000)	Yes to help	Incorrect	Inadequate
Male	13 years	Malay	Never Smoke	Never drink alcohol	Yes	Yes	Married and living together	Low income (<RM3000)	Yes to help	Incorrect	Inadequate
Male	13 years	Malay	Smoke	Never drink alcohol	Yes	Yes	Married and living together	High Income (>RM3000)	Yes to help	Incorrect	Inadequate
Male	13 years	Malay	Never Smoke	Never drink alcohol	No	No	Married and living together	High Income (>RM3000)	Yes to help	Incorrect	Inadequate
Male	13 years	Malay	Never Smoke	Never drink alcohol	No	No	Married and living together	Low income (<RM3000)	Yes to help	Incorrect	Inadequate
Male	14 years	Malay	Never Smoke	Never drink alcohol	No	No	Married and living together	Low income (<RM3000)	Yes to help	Correct	Adequate
Male	14 years	non Malay	Never Smoke	Never drink alcohol	No	No	Married and living together	Low income (<RM3000)	Yes to help	Correct	Adequate
Male	14 years	Malay	Smoke	Never drink alcohol	No	Yes	Married and living together	Low income (<RM3000)	Yes to help	Correct	Adequate
Male	13 years	Malay	Never Smoke	Never drink alcohol	No	Yes	Married and living together	Low income (<RM3000)	Yes to help	Incorrect	Inadequate
Male	13 years	Malay	Smoke	Never drink alcohol	No	No	Married and living together	Low income (<RM3000)	Yes to help	Incorrect	Inadequate
Male	13 years	non Malay	Never Smoke	Never drink alcohol	No	No	Married and living together	Low income (<RM3000)	Yes to help	Incorrect	Inadequate
Male	14 years	Malay	Never Smoke	Never drink alcohol	No	No	Married and living together	Low income (<RM3000)	Yes to help	Incorrect	Inadequate
Male	14 years	non Malay	Never Smoke	Never drink alcohol	No	No	Married and living together	High Income (>RM3000)	Yes to help	Incorrect	Inadequate
Male	14 years	non Malay	Never Smoke	Never drink alcohol	No	No	Married and living together	Low income (<RM3000)	Yes to help	Incorrect	Inadequate
Male	13 years	non Malay	Never Smoke	Never drink alcohol	Yes	No	Divorce and seperated	Low income (<RM3000)	Yes to help	Incorrect	Inadequate
Male	14 years	Malay	Smoke	Never drink alcohol	Yes	Yes	Divorce and seperated	Low income (<RM3000)	Yes to help	Correct	Adequate
Male	14 years	non Malay	Never Smoke	Never drink alcohol	No	No	Married and living together	Low income (<RM3000)	Yes to help	Correct	Adequate
Male	14 years	Malay	Never Smoke	Never drink alcohol	Yes	No	Married and living together	Low income (<RM3000)	Yes to help	Correct	Adequate
Male	13 years	non Malay	Never Smoke	Never drink alcohol	No	No	Married and living together	Low income (<RM3000)	No to help	Incorrect	Inadequate
Male	13 years	Malay	Never Smoke	Never drink alcohol	Yes	No	Married and living together	Low income (<RM3000)	No to help	Incorrect	Inadequate
Male	14 years	Malay	Smoke	Never drink alcohol	No	No	Married and living together	Low income (<RM3000)	Yes to help	Correct	Adequate
Male	14 years	Malay	Never Smoke	Never drink alcohol	No	No	Divorce and seperated	Low income (<RM3000)	Yes to help	Correct	Adequate
Male	14 years	Malay	Never Smoke	Never drink alcohol	No	No	Married and living together	High Income (>RM3000)	Yes to help	Correct	Adequate
Male	14 years	non Malay	Never Smoke	Drank alcohol	No	No	Married and living together	High Income (>RM3000)	No to help	Incorrect	Inadequate
Male	13 years	non Malay	Never Smoke	Drank alcohol	No	No	Married and living together	Low income (<RM3000)	No to help	Incorrect	Inadequate
Male	13 years	Malay	Smoke	Never drink alcohol	Yes	Yes	Married and living together	Low income (<RM3000)	Yes to help	Incorrect	Inadequate
Male	13 years	Malay	Never Smoke	Never drink alcohol	Yes	No	Married and living together	Low income (<RM3000)	Yes to help	Incorrect	Inadequate
Male	13 years	Malay	Never Smoke	Never drink alcohol	No	Yes	Married and living together	Low income (<RM3000)	Yes to help	Incorrect	Inadequate
Male	13 years	Malay	Never Smoke	Never drink alcohol	Yes	No	Married and living together	High Income (>RM3000)	No to help	Incorrect	Inadequate
Male	13 years	non Malay	Never Smoke	Never drink alcohol	No	No	Married and living together	Low income (<RM3000)	No to help	Incorrect	Inadequate
Male	13 years	Malay	Never Smoke	Never drink alcohol	No	No	Married and living together	High Income (>RM3000)	No to help	Incorrect	Inadequate
Male	14 years	Malay	Never Smoke	Never drink alcohol	No	Yes	Married and living together	High Income (>RM3000)	Yes to help	Incorrect	Inadequate
Male	13 years	Malay	Never Smoke	Never drink alcohol	Yes	No	Divorce and seperated	Low income (<RM3000)	Yes to help	Incorrect	Inadequate
Male	14 years	Malay	Never Smoke	Never drink alcohol	No	No	Married and living together	Low income (<RM3000)	Yes to help	Incorrect	Inadequate
Male	14 years	Malay	Never Smoke	Never drink alcohol	No	No	Married and living together	Low income (<RM3000)	Yes to help	Incorrect	Inadequate
Male	13 years	non Malay	Never Smoke	Never drink alcohol	No	No	Married and living together	Low income (<RM3000)	No to help	Incorrect	Inadequate
Male	14 years	non Malay	Never Smoke	Never drink alcohol	No	No	Married and living together	High Income (>RM3000)	Yes to help	Incorrect	Inadequate
Male	13 years	non Malay	Never Smoke	Never drink alcohol	No	No	Married and living together	High Income (>RM3000)	Yes to help	Incorrect	Inadequate
Male	14 years	Malay	Never Smoke	Never drink alcohol	Yes	Yes	Married and living together	Low income (<RM3000)	Yes to help	Incorrect	Inadequate
Male	13 years	Malay	Never Smoke	Never drink alcohol	Yes	Yes	Divorce and seperated	Low income (<RM3000)	No to help	Incorrect	Inadequate
Male	14 years	non Malay	Never Smoke	Never drink alcohol	No	No	Married and living together	Low income (<RM3000)	No to help	Incorrect	Inadequate
Male	14 years	Malay	Never Smoke	Never drink alcohol	No	Yes	Married and living together	Low income (<RM3000)	No to help	Incorrect	Inadequate
Male	14 years	Malay	Smoke	Never drink alcohol	No	Yes	Married and living together	High Income (>RM3000)	Yes to help	Incorrect	Inadequate
Male	13 years	Malay	Never Smoke	Never drink alcohol	No	No	Married and living together	Low income (<RM3000)	No to help	Incorrect	Inadequate
Male	13 years	non Malay	Never Smoke	Never drink alcohol	Yes	Yes	Married and living together	High Income (>RM3000)	No to help	Incorrect	Inadequate
Male	14 years	non Malay	Never Smoke	Never drink alcohol	No	No	Married and living together	High Income (>RM3000)	No to help	Incorrect	Inadequate
Male	13 years	non Malay	Never Smoke	Never drink alcohol	Yes	Yes	Married and living together	Low income (<RM3000)	Yes to help	Incorrect	Inadequate
Male	14 years	non Malay	Never Smoke	Never drink alcohol	No	No	Married and living together	Low income (<RM3000)	Yes to help	Incorrect	Inadequate
Male	13 years	Malay	Never Smoke	Never drink alcohol	No	No	Married and living together	Low income (<RM3000)	Yes to help	Incorrect	Inadequate
Male	14 years	Malay	Never Smoke	Never drink alcohol	No	Yes	Married and living together	Low income (<RM3000)	Yes to help	Incorrect	Inadequate
Male	13 years	Malay	Never Smoke	Never drink alcohol	No	No	Married and living together	Low income (<RM3000)	Yes to help	Incorrect	Inadequate
Male	14 years	Malay	Never Smoke	Never drink alcohol	No	Yes	Married and living together	High Income (>RM3000)	Yes to help	Incorrect	Inadequate
Male	14 years	non Malay	Never Smoke	Drank alcohol	No	No	Married and living together	Low income (<RM3000)	Yes to help	Incorrect	Inadequate
Male	13 years	non Malay	Never Smoke	Never drink alcohol	No	No	Married and living together	Low income (<RM3000)	Yes to help	Incorrect	Inadequate
Male	13 years	non Malay	Never Smoke	Drank alcohol	No	No	Married and living together	High Income (>RM3000)	Yes to help	Incorrect	Inadequate
Male	13 years	non Malay	Never Smoke	Never drink alcohol	No	No	Married and living together	Low income (<RM3000)	Yes to help	Incorrect	Inadequate
Male	13 years	Malay	Smoke	Never drink alcohol	No	Yes	Married and living together	Low income (<RM3000)	Yes to help	Incorrect	Inadequate
Male	14 years	non Malay	Never Smoke	Never drink alcohol	No	No	Married and living together	High Income (>RM3000)	Yes to help	Incorrect	Inadequate
Male	14 years	non Malay	Never Smoke	Drank alcohol	No	No	Married and living together	High Income (>RM3000)	Yes to help	Incorrect	Inadequate
Male	13 years	non Malay	Never Smoke	Never drink alcohol	No	No	Married and living together	High Income (>RM3000)	Yes to help	Incorrect	Inadequate
Male	14 years	non Malay	Never Smoke	Never drink alcohol	No	Yes	Married and living together	High Income (>RM3000)	Yes to help	Incorrect	Inadequate
Male	13 years	Malay	Smoke	Never drink alcohol	Yes	Yes	Divorce and seperated	Low income (<RM3000)	No to help	Incorrect	Inadequate
Male	13 years	non Malay	Never Smoke	Never drink alcohol	No	No	Married and living together	Low income (<RM3000)	No to help	Incorrect	Inadequate
Male	13 years	non Malay	Never Smoke	Drank alcohol	No	No	Married and living together	High Income (>RM3000)	No to help	Incorrect	Inadequate
Male	13 years	non Malay	Never Smoke	Drank alcohol	No	No	Married and living together	High Income (>RM3000)	No to help	Incorrect	Inadequate
Male	14 years	Malay	Never Smoke	Never drink alcohol	No	No	Divorce and seperated	Low income (<RM3000)	No to help	Incorrect	Inadequate
Male	13 years	Malay	Smoke	Never drink alcohol	Yes	No	Married and living together	High Income (>RM3000)	No to help	Incorrect	Inadequate
Male	14 years	Malay	Never Smoke	Never drink alcohol	No	Yes	Married and living together	Low income (<RM3000)	No to help	Incorrect	Inadequate
Male	13 years	Malay	Never Smoke	Never drink alcohol	No	No	Married and living together	Low income (<RM3000)	No to help	Incorrect	Inadequate
Male	13 years	Malay	Never Smoke	Never drink alcohol	No	Yes	Married and living together	Low income (<RM3000)	Yes to help	Incorrect	Inadequate
Male	13 years	Malay	Never Smoke	Never drink alcohol	No	Yes	Married and living together	Low income (<RM3000)	Yes to help	Incorrect	Inadequate
Male	13 years	non Malay	Never Smoke	Never drink alcohol	No	No	Married and living together	Low income (<RM3000)	No to help	Incorrect	Inadequate
Male	14 years	Malay	Never Smoke	Never drink alcohol	No	No	Married and living together	High Income (>RM3000)	No to help	Incorrect	Inadequate
Male	14 years	non Malay	Never Smoke	Drank alcohol	No	No	Married and living together	High Income (>RM3000)	No to help	Incorrect	Inadequate
Male	14 years	Malay	Never Smoke	Never drink alcohol	Yes	Yes	Married and living together	High Income (>RM3000)	No to help	Incorrect	Inadequate
Male	14 years	non Malay	Never Smoke	Never drink alcohol	No	No	Married and living together	Low income (<RM3000)	Yes to help	Incorrect	Inadequate
Male	13 years	Malay	Never Smoke	Never drink alcohol	No	No	Married and living together	High Income (>RM3000)	Yes to help	Incorrect	Inadequate
Male	13 years	Malay	Never Smoke	Never drink alcohol	Yes	No	Married and living together	High Income (>RM3000)	Yes to help	Incorrect	Inadequate
Male	14 years	Malay	Never Smoke	Never drink alcohol	No	No	Married and living together	Low income (<RM3000)	Yes to help	Incorrect	Inadequate
Male	13 years	Malay	Never Smoke	Never drink alcohol	No	No	Married and living together	High Income (>RM3000)	Yes to help	Incorrect	Inadequate
Male	14 years	Malay	Smoke	Never drink alcohol	No	Yes	Married and living together	High Income (>RM3000)	Yes to help	Incorrect	Inadequate
Male	13 years	Malay	Never Smoke	Never drink alcohol	No	No	Married and living together	Low income (<RM3000)	Yes to help	Incorrect	Inadequate
Male	14 years	non Malay	Never Smoke	Never drink alcohol	No	No	Married and living together	Low income (<RM3000)	Yes to help	Incorrect	Inadequate
Male	13 years	Malay	Never Smoke	Never drink alcohol	No	Yes	Married and living together	Low income (<RM3000)	Yes to help	Incorrect	Inadequate
Male	13 years	Malay	Never Smoke	Never drink alcohol	No	Yes	Married and living together	Low income (<RM3000)	Yes to help	Incorrect	Inadequate
Male	13 years	Malay	Smoke	Never drink alcohol	No	Yes	Married and living together	Low income (<RM3000)	Yes to help	Incorrect	Inadequate
Male	13 years	Malay	Smoke	Never drink alcohol	No	Yes	Married and living together	Low income (<RM3000)	Yes to help	Incorrect	Inadequate
Male	14 years	Malay	Never Smoke	Never drink alcohol	Yes	Yes	Married and living together	Low income (<RM3000)	No to help	Incorrect	Inadequate
Male	13 years	Malay	Never Smoke	Never drink alcohol	No	No	Married and living together	High Income (>RM3000)	No to help	Incorrect	Inadequate
Male	13 years	Malay	Smoke	Never drink alcohol	No	No	Married and living together	Low income (<RM3000)	No to help	Incorrect	Inadequate
Male	13 years	Malay	Smoke	Never drink alcohol	No	Yes	Married and living together	Low income (<RM3000)	No to help	Incorrect	Inadequate
Male	13 years	Malay	Never Smoke	Never drink alcohol	No	No	Married and living together	Low income (<RM3000)	No to help	Incorrect	Inadequate
Male	14 years	Malay	Smoke	Never drink alcohol	No	Yes	Married and living together	Low income (<RM3000)	Yes to help	Incorrect	Inadequate
Male	14 years	Malay	Never Smoke	Never drink alcohol	No	Yes	Married and living together	Low income (<RM3000)	No to help	Incorrect	Inadequate
Male	14 years	non Malay	Never Smoke	Never drink alcohol	No	No	Divorce and seperated	Low income (<RM3000)	Yes to help	Incorrect	Inadequate
Male	14 years	Malay	Never Smoke	Never drink alcohol	No	No	Married and living together	High Income (>RM3000)	No to help	Incorrect	Inadequate
Male	14 years	Malay	Never Smoke	Never drink alcohol	Yes	No	Married and living together	Low income (<RM3000)	Yes to help	Incorrect	Inadequate
Male	13 years	non Malay	Never Smoke	Never drink alcohol	No	No	Married and living together	Low income (<RM3000)	Yes to help	Incorrect	Inadequate
Male	13 years	non Malay	Never Smoke	Drank alcohol	No	No	Married and living together	Low income (<RM3000)	Yes to help	Incorrect	Inadequate
Male	13 years	non Malay	Never Smoke	Drank alcohol	No	No	Married and living together	High Income (>RM3000)	Yes to help	Incorrect	Inadequate
Male	14 years	Malay	Never Smoke	Never drink alcohol	No	No	Married and living together	High Income (>RM3000)	Yes to help	Incorrect	Inadequate
Male	14 years	Malay	Smoke	Never drink alcohol	No	No	Married and living together	High Income (>RM3000)	Yes to help	Incorrect	Inadequate
Male	13 years	Malay	Smoke	Never drink alcohol	No	Yes	Married and living together	High Income (>RM3000)	Yes to help	Incorrect	Inadequate
Male	14 years	Malay	Never Smoke	Never drink alcohol	No	No	Married and living together	Low income (<RM3000)	Yes to help	Incorrect	Inadequate
Male	14 years	Malay	Never Smoke	Never drink alcohol	No	No	Married and living together	Low income (<RM3000)	Yes to help	Incorrect	Inadequate
Male	14 years	non Malay	Never Smoke	Drank alcohol	No	No	Married and living together	Low income (<RM3000)	Yes to help	Incorrect	Inadequate
Male	14 years	Malay	Never Smoke	Never drink alcohol	No	No	Divorce and seperated	Low income (<RM3000)	Yes to help	Incorrect	Inadequate
Male	13 years	Malay	Never Smoke	Never drink alcohol	No	Yes	Married and living together	High Income (>RM3000)	Yes to help	Incorrect	Inadequate
Male	14 years	Malay	Never Smoke	Never drink alcohol	No	No	Married and living together	Low income (<RM3000)	Yes to help	Incorrect	Inadequate
Male	13 years	non Malay	Never Smoke	Drank alcohol	No	Yes	Married and living together	High Income (>RM3000)	Yes to help	Incorrect	Inadequate
Male	14 years	non Malay	Never Smoke	Drank alcohol	Yes	Yes	Married and living together	Low income (<RM3000)	Yes to help	Incorrect	Inadequate
Male	13 years	non Malay	Never Smoke	Never drink alcohol	No	No	Married and living together	Low income (<RM3000)	Yes to help	Incorrect	Inadequate
Male	14 years	non Malay	Never Smoke	Never drink alcohol	No	No	Married and living together	High Income (>RM3000)	Yes to help	Incorrect	Inadequate
Male	14 years	Malay	Never Smoke	Never drink alcohol	Yes	Yes	Married and living together	Low income (<RM3000)	Yes to help	Incorrect	Inadequate
Male	13 years	non Malay	Never Smoke	Drank alcohol	No	Yes	Married and living together	Low income (<RM3000)	Yes to help	Incorrect	Inadequate
Male	13 years	non Malay	Never Smoke	Never drink alcohol	No	Yes	Married and living together	High Income (>RM3000)	Yes to help	Incorrect	Inadequate
Male	13 years	non Malay	Never Smoke	Never drink alcohol	No	No	Married and living together	High Income (>RM3000)	Yes to help	Incorrect	Inadequate
Male	14 years	non Malay	Never Smoke	Drank alcohol	No	Yes	Married and living together	Low income (<RM3000)	Yes to help	Incorrect	Inadequate
Male	13 years	Malay	Never Smoke	Never drink alcohol	No	No	Divorce and seperated	Low income (<RM3000)	Yes to help	Incorrect	Inadequate
Male	14 years	Malay	Never Smoke	Never drink alcohol	No	No	Married and living together	Low income (<RM3000)	Yes to help	Incorrect	Inadequate
Male	13 years	Malay	Never Smoke	Never drink alcohol	Yes	No	Married and living together	Low income (<RM3000)	Yes to help	Incorrect	Inadequate
Male	13 years	Malay	Never Smoke	Never drink alcohol	Yes	No	Married and living together	Low income (<RM3000)	Yes to help	Incorrect	Inadequate
Male	13 years	Malay	Never Smoke	Never drink alcohol	No	No	Married and living together	Low income (<RM3000)	Yes to help	Incorrect	Inadequate
Male	13 years	Malay	Never Smoke	Never drink alcohol	No	No	Married and living together	Low income (<RM3000)	Yes to help	Incorrect	Inadequate
Male	13 years	Malay	Never Smoke	Never drink alcohol	Yes	Yes	Married and living together	Low income (<RM3000)	Yes to help	Incorrect	Inadequate
Male	13 years	non Malay	Never Smoke	Never drink alcohol	No	No	Married and living together	High Income (>RM3000)	Yes to help	Incorrect	Inadequate
Male	14 years	Malay	Never Smoke	Never drink alcohol	Yes	Yes	Married and living together	Low income (<RM3000)	Yes to help	Incorrect	Inadequate
Male	14 years	non Malay	Never Smoke	Drank alcohol	No	Yes	Married and living together	Low income (<RM3000)	Yes to help	Incorrect	Inadequate
Male	14 years	non Malay	Never Smoke	Never drink alcohol	No	Yes	Married and living together	High Income (>RM3000)	Yes to help	Incorrect	Inadequate
Male	14 years	Malay	Never Smoke	Never drink alcohol	No	Yes	Married and living together	High Income (>RM3000)	Yes to help	Incorrect	Inadequate
Male	13 years	Malay	Never Smoke	Never drink alcohol	No	No	Married and living together	Low income (<RM3000)	Yes to help	Incorrect	Inadequate
Male	13 years	Malay	Never Smoke	Never drink alcohol	No	Yes	Married and living together	Low income (<RM3000)	Yes to help	Incorrect	Inadequate
Male	14 years	Malay	Smoke	Never drink alcohol	No	Yes	Married and living together	Low income (<RM3000)	Yes to help	Incorrect	Inadequate
Male	13 years	Malay	Never Smoke	Never drink alcohol	No	No	Married and living together	Low income (<RM3000)	Yes to help	Incorrect	Inadequate
Male	13 years	Malay	Never Smoke	Never drink alcohol	No	No	Married and living together	Low income (<RM3000)	Yes to help	Incorrect	Inadequate
Male	13 years	Malay	Never Smoke	Never drink alcohol	Yes	Yes	Married and living together	High Income (>RM3000)	Yes to help	Incorrect	Inadequate
Male	14 years	Malay	Never Smoke	Never drink alcohol	No	No	Married and living together	Low income (<RM3000)	Yes to help	Incorrect	Inadequate
Male	13 years	Malay	Never Smoke	Never drink alcohol	No	No	Married and living together	High Income (>RM3000)	Yes to help	Incorrect	Inadequate
Male	13 years	Malay	Never Smoke	Never drink alcohol	Yes	Yes	Married and living together	Low income (<RM3000)	Yes to help	Incorrect	Inadequate
Male	13 years	Malay	Never Smoke	Never drink alcohol	No	Yes	Married and living together	Low income (<RM3000)	Yes to help	Incorrect	Inadequate
Male	14 years	Malay	Never Smoke	Never drink alcohol	No	No	Married and living together	Low income (<RM3000)	Yes to help	Incorrect	Inadequate
Male	13 years	Malay	Never Smoke	Never drink alcohol	No	No	Divorce and seperated	Low income (<RM3000)	Yes to help	Incorrect	Inadequate
Male	13 years	non Malay	Never Smoke	Never drink alcohol	Yes	Yes	Married and living together	High Income (>RM3000)	Yes to help	Incorrect	Inadequate
Male	13 years	Malay	Never Smoke	Never drink alcohol	No	No	Married and living together	High Income (>RM3000)	Yes to help	Incorrect	Inadequate
Male	14 years	non Malay	Never Smoke	Never drink alcohol	No	No	Married and living together	Low income (<RM3000)	Yes to help	Incorrect	Inadequate
Male	13 years	non Malay	Never Smoke	Never drink alcohol	No	Yes	Divorce and seperated	Low income (<RM3000)	Yes to help	Incorrect	Inadequate
Male	14 years	Malay	Never Smoke	Never drink alcohol	No	No	Divorce and seperated	High Income (>RM3000)	Yes to help	Incorrect	Inadequate
Male	14 years	Malay	Never Smoke	Never drink alcohol	No	No	Married and living together	Low income (<RM3000)	Yes to help	Incorrect	Inadequate
Male	14 years	Malay	Never Smoke	Never drink alcohol	No	Yes	Married and living together	High Income (>RM3000)	Yes to help	Incorrect	Inadequate
Male	13 years	Malay	Never Smoke	Never drink alcohol	No	Yes	Married and living together	Low income (<RM3000)	Yes to help	Incorrect	Inadequate
Male	14 years	Malay	Never Smoke	Never drink alcohol	No	Yes	Married and living together	Low income (<RM3000)	Yes to help	Incorrect	Inadequate
Male	13 years	Malay	Never Smoke	Never drink alcohol	No	No	Married and living together	Low income (<RM3000)	Yes to help	Incorrect	Inadequate
Male	14 years	Malay	Smoke	Never drink alcohol	No	No	Married and living together	Low income (<RM3000)	Yes to help	Incorrect	Inadequate
Male	13 years	Malay	Never Smoke	Never drink alcohol	No	Yes	Married and living together	High Income (>RM3000)	Yes to help	Incorrect	Inadequate
Male	13 years	non Malay	Never Smoke	Never drink alcohol	No	Yes	Married and living together	High Income (>RM3000)	Yes to help	Incorrect	Inadequate
Male	14 years	Malay	Never Smoke	Never drink alcohol	No	Yes	Married and living together	High Income (>RM3000)	Yes to help	Incorrect	Inadequate
Male	14 years	non Malay	Never Smoke	Never drink alcohol	No	No	Married and living together	High Income (>RM3000)	Yes to help	Incorrect	Inadequate
Male	13 years	Malay	Never Smoke	Never drink alcohol	No	No	Married and living together	High Income (>RM3000)	Yes to help	Incorrect	Inadequate
Male	14 years	Malay	Never Smoke	Never drink alcohol	No	No	Married and living together	High Income (>RM3000)	Yes to help	Incorrect	Inadequate
Male	13 years	Malay	Never Smoke	Never drink alcohol	No	Yes	Divorce and seperated	Low income (<RM3000)	Yes to help	Incorrect	Inadequate
Male	13 years	Malay	Never Smoke	Never drink alcohol	No	No	Married and living together	Low income (<RM3000)	Yes to help	Incorrect	Inadequate
Male	14 years	non Malay	Never Smoke	Never drink alcohol	No	No	Married and living together	Low income (<RM3000)	Yes to help	Incorrect	Inadequate
Male	14 years	non Malay	Never Smoke	Never drink alcohol	No	Yes	Married and living together	Low income (<RM3000)	Yes to help	Incorrect	Inadequate
Male	14 years	Malay	Smoke	Never drink alcohol	No	No	Married and living together	Low income (<RM3000)	Yes to help	Incorrect	Inadequate
Male	14 years	non Malay	Never Smoke	Never drink alcohol	No	Yes	Married and living together	High Income (>RM3000)	No to help	Incorrect	Inadequate
Male	14 years	non Malay	Never Smoke	Never drink alcohol	No	No	Married and living together	High Income (>RM3000)	No to help	Incorrect	Inadequate
Male	13 years	non Malay	Never Smoke	Drank alcohol	Yes	Yes	Married and living together	High Income (>RM3000)	No to help	Incorrect	Inadequate
Male	13 years	Malay	Never Smoke	Never drink alcohol	No	No	Married and living together	Low income (<RM3000)	No to help	Incorrect	Inadequate
Male	13 years	Malay	Never Smoke	Never drink alcohol	No	No	Married and living together	High Income (>RM3000)	No to help	Incorrect	Inadequate
Male	13 years	Malay	Never Smoke	Never drink alcohol	No	Yes	Married and living together	Low income (<RM3000)	No to help	Incorrect	Inadequate
Male	13 years	Malay	Never Smoke	Never drink alcohol	No	No	Divorce and seperated	Low income (<RM3000)	No to help	Incorrect	Inadequate
Male	13 years	Malay	Smoke	Never drink alcohol	No	No	Married and living together	Low income (<RM3000)	No to help	Incorrect	Inadequate
Male	14 years	non Malay	Never Smoke	Never drink alcohol	Yes	No	Married and living together	Low income (<RM3000)	No to help	Incorrect	Inadequate
Male	13 years	non Malay	Never Smoke	Never drink alcohol	No	No	Married and living together	Low income (<RM3000)	No to help	Incorrect	Inadequate
Male	13 years	Malay	Never Smoke	Never drink alcohol	No	Yes	Married and living together	High Income (>RM3000)	No to help	Incorrect	Inadequate
Male	14 years	non Malay	Never Smoke	Drank alcohol	No	No	Married and living together	High Income (>RM3000)	No to help	Incorrect	Inadequate
Male	14 years	Malay	Never Smoke	Never drink alcohol	No	Yes	Divorce and seperated	High Income (>RM3000)	Yes to help	Incorrect	Inadequate
Male	14 years	Malay	Smoke	Never drink alcohol	No	No	Married and living together	High Income (>RM3000)	Yes to help	Incorrect	Inadequate
Male	13 years	Malay	Never Smoke	Never drink alcohol	No	Yes	Married and living together	Low income (<RM3000)	Yes to help	Incorrect	Inadequate
Male	13 years	Malay	Never Smoke	Never drink alcohol	No	No	Married and living together	High Income (>RM3000)	Yes to help	Incorrect	Inadequate
Male	13 years	Malay	Never Smoke	Never drink alcohol	No	No	Married and living together	Low income (<RM3000)	Yes to help	Incorrect	Inadequate
Male	14 years	non Malay	Never Smoke	Never drink alcohol	No	Yes	Married and living together	Low income (<RM3000)	Yes to help	Incorrect	Inadequate
Male	14 years	Malay	Never Smoke	Never drink alcohol	No	No	Married and living together	Low income (<RM3000)	Yes to help	Incorrect	Inadequate
Male	13 years	Malay	Never Smoke	Never drink alcohol	No	No	Married and living together	Low income (<RM3000)	Yes to help	Incorrect	Inadequate
Male	13 years	non Malay	Never Smoke	Drank alcohol	No	Yes	Married and living together	Low income (<RM3000)	Yes to help	Incorrect	Inadequate
Male	14 years	Malay	Never Smoke	Never drink alcohol	Yes	Yes	Married and living together	Low income (<RM3000)	Yes to help	Incorrect	Inadequate
Male	14 years	Malay	Never Smoke	Never drink alcohol	No	No	Married and living together	High Income (>RM3000)	Yes to help	Incorrect	Inadequate
Male	13 years	Malay	Never Smoke	Never drink alcohol	No	No	Married and living together	Low income (<RM3000)	Yes to help	Incorrect	Inadequate
Male	14 years	Malay	Never Smoke	Never drink alcohol	No	No	Married and living together	Low income (<RM3000)	Yes to help	Incorrect	Inadequate
Male	14 years	non Malay	Never Smoke	Drank alcohol	No	No	Married and living together	High Income (>RM3000)	Yes to help	Incorrect	Inadequate
Male	13 years	Malay	Never Smoke	Never drink alcohol	No	No	Married and living together	High Income (>RM3000)	Yes to help	Incorrect	Inadequate
Male	14 years	Malay	Never Smoke	Never drink alcohol	No	No	Married and living together	Low income (<RM3000)	Yes to help	Incorrect	Inadequate
Male	14 years	Malay	Smoke	Never drink alcohol	Yes	Yes	Divorce and seperated	Low income (<RM3000)	Yes to help	Incorrect	Inadequate
Male	14 years	Malay	Never Smoke	Never drink alcohol	No	No	Married and living together	Low income (<RM3000)	Yes to help	Incorrect	Inadequate
Male	14 years	Malay	Never Smoke	Never drink alcohol	No	No	Married and living together	Low income (<RM3000)	Yes to help	Incorrect	Inadequate
Male	14 years	Malay	Never Smoke	Never drink alcohol	No	Yes	Married and living together	High Income (>RM3000)	Yes to help	Incorrect	Inadequate
Male	14 years	Malay	Never Smoke	Never drink alcohol	No	No	Married and living together	Low income (<RM3000)	Yes to help	Incorrect	Inadequate
Male	13 years	Malay	Never Smoke	Never drink alcohol	No	No	Married and living together	Low income (<RM3000)	Yes to help	Incorrect	Inadequate
Male	14 years	Malay	Never Smoke	Never drink alcohol	No	No	Married and living together	High Income (>RM3000)	No to help	Incorrect	Inadequate
Male	13 years	Malay	Never Smoke	Never drink alcohol	Yes	No	Married and living together	Low income (<RM3000)	No to help	Incorrect	Inadequate
Male	14 years	Malay	Never Smoke	Never drink alcohol	Yes	No	Married and living together	Low income (<RM3000)	No to help	Incorrect	Inadequate
Male	13 years	non Malay	Never Smoke	Never drink alcohol	No	No	Married and living together	Low income (<RM3000)	No to help	Incorrect	Inadequate
Male	13 years	Malay	Never Smoke	Never drink alcohol	No	No	Married and living together	Low income (<RM3000)	Yes to help	Incorrect	Inadequate
Male	13 years	non Malay	Never Smoke	Drank alcohol	No	No	Married and living together	Low income (<RM3000)	Yes to help	Incorrect	Inadequate
Male	13 years	Malay	Never Smoke	Never drink alcohol	No	No	Married and living together	Low income (<RM3000)	Yes to help	Incorrect	Inadequate
Male	13 years	Malay	Never Smoke	Never drink alcohol	No	Yes	Married and living together	Low income (<RM3000)	Yes to help	Incorrect	Inadequate
Male	13 years	non Malay	Never Smoke	Never drink alcohol	No	Yes	Married and living together	High Income (>RM3000)	Yes to help	Incorrect	Inadequate
Male	13 years	Malay	Never Smoke	Never drink alcohol	No	No	Married and living together	High Income (>RM3000)	Yes to help	Incorrect	Inadequate
Male	13 years	Malay	Never Smoke	Never drink alcohol	No	Yes	Married and living together	Low income (<RM3000)	Yes to help	Incorrect	Inadequate
Male	14 years	Malay	Never Smoke	Never drink alcohol	No	No	Married and living together	Low income (<RM3000)	Yes to help	Incorrect	Inadequate
Male	14 years	non Malay	Never Smoke	Never drink alcohol	No	No	Married and living together	Low income (<RM3000)	Yes to help	Incorrect	Inadequate
Male	13 years	Malay	Never Smoke	Never drink alcohol	No	No	Married and living together	Low income (<RM3000)	Yes to help	Incorrect	Inadequate
Male	13 years	non Malay	Never Smoke	Drank alcohol	Yes	Yes	Married and living together	High Income (>RM3000)	Yes to help	Incorrect	Inadequate
Male	14 years	Malay	Never Smoke	Never drink alcohol	No	Yes	Married and living together	High Income (>RM3000)	Yes to help	Incorrect	Inadequate
Male	14 years	Malay	Never Smoke	Never drink alcohol	Yes	Yes	Married and living together	Low income (<RM3000)	Yes to help	Incorrect	Inadequate
Male	14 years	non Malay	Never Smoke	Drank alcohol	No	No	Married and living together	Low income (<RM3000)	Yes to help	Incorrect	Inadequate
Male	13 years	non Malay	Never Smoke	Never drink alcohol	No	No	Married and living together	Low income (<RM3000)	Yes to help	Incorrect	Inadequate
Male	13 years	non Malay	Never Smoke	Never drink alcohol	No	No	Married and living together	High Income (>RM3000)	Yes to help	Incorrect	Inadequate
Male	13 years	non Malay	Never Smoke	Drank alcohol	No	Yes	Divorce and seperated	Low income (<RM3000)	Yes to help	Incorrect	Inadequate
Male	13 years	Malay	Never Smoke	Never drink alcohol	Yes	Yes	Married and living together	High Income (>RM3000)	Yes to help	Incorrect	Inadequate
Male	14 years	non Malay	Never Smoke	Never drink alcohol	Yes	No	Married and living together	Low income (<RM3000)	Yes to help	Incorrect	Inadequate
Male	14 years	non Malay	Never Smoke	Drank alcohol	Yes	Yes	Married and living together	Low income (<RM3000)	Yes to help	Incorrect	Inadequate
Male	13 years	Malay	Never Smoke	Never drink alcohol	No	Yes	Married and living together	Low income (<RM3000)	Yes to help	Incorrect	Inadequate
Male	14 years	non Malay	Never Smoke	Drank alcohol	No	Yes	Married and living together	Low income (<RM3000)	Yes to help	Incorrect	Inadequate
Male	13 years	non Malay	Never Smoke	Drank alcohol	No	No	Married and living together	High Income (>RM3000)	No to help	Incorrect	Inadequate
Male	13 years	Malay	Never Smoke	Never drink alcohol	No	No	Married and living together	High Income (>RM3000)	No to help	Incorrect	Inadequate
Male	14 years	Malay	Never Smoke	Never drink alcohol	No	No	Divorce and seperated	High Income (>RM3000)	No to help	Incorrect	Inadequate
Male	13 years	non Malay	Never Smoke	Drank alcohol	No	Yes	Married and living together	Low income (<RM3000)	No to help	Incorrect	Inadequate
Male	13 years	non Malay	Never Smoke	Never drink alcohol	No	No	Married and living together	High Income (>RM3000)	No to help	Incorrect	Inadequate
Male	13 years	Malay	Never Smoke	Never drink alcohol	No	No	Married and living together	Low income (<RM3000)	Yes to help	Incorrect	Inadequate
Male	14 years	non Malay	Never Smoke	Drank alcohol	Yes	No	Married and living together	Low income (<RM3000)	No to help	Incorrect	Inadequate
Male	14 years	Malay	Never Smoke	Never drink alcohol	No	No	Married and living together	Low income (<RM3000)	Yes to help	Incorrect	Inadequate
Male	14 years	Malay	Smoke	Never drink alcohol	No	No	Married and living together	Low income (<RM3000)	Yes to help	Incorrect	Inadequate
Male	14 years	Malay	Never Smoke	Never drink alcohol	No	Yes	Married and living together	Low income (<RM3000)	Yes to help	Incorrect	Inadequate
Male	14 years	Malay	Never Smoke	Never drink alcohol	No	No	Married and living together	Low income (<RM3000)	Yes to help	Incorrect	Inadequate
Male	13 years	Malay	Never Smoke	Never drink alcohol	No	No	Divorce and seperated	Low income (<RM3000)	Yes to help	Incorrect	Inadequate
Male	14 years	non Malay	Never Smoke	Never drink alcohol	No	Yes	Married and living together	Low income (<RM3000)	Yes to help	Incorrect	Inadequate
Male	13 years	non Malay	Never Smoke	Never drink alcohol	No	No	Married and living together	High Income (>RM3000)	Yes to help	Incorrect	Inadequate
Male	13 years	non Malay	Never Smoke	Drank alcohol	No	No	Married and living together	High Income (>RM3000)	Yes to help	Incorrect	Inadequate
Male	14 years	non Malay	Never Smoke	Never drink alcohol	No	No	Married and living together	High Income (>RM3000)	No to help	Incorrect	Inadequate
Male	14 years	non Malay	Never Smoke	Never drink alcohol	No	Yes	Divorce and seperated	Low income (<RM3000)	Yes to help	Incorrect	Inadequate
Male	14 years	Malay	Smoke	Never drink alcohol	Yes	No	Married and living together	High Income (>RM3000)	Yes to help	Incorrect	Inadequate
Male	14 years	Malay	Never Smoke	Never drink alcohol	No	No	Married and living together	Low income (<RM3000)	No to help	Incorrect	Inadequate
Male	14 years	Malay	Never Smoke	Never drink alcohol	No	No	Married and living together	Low income (<RM3000)	Yes to help	Incorrect	Inadequate
Male	13 years	Malay	Never Smoke	Never drink alcohol	No	No	Married and living together	High Income (>RM3000)	Yes to help	Incorrect	Inadequate
Male	14 years	Malay	Never Smoke	Never drink alcohol	No	No	Married and living together	High Income (>RM3000)	Yes to help	Incorrect	Inadequate
Male	14 years	Malay	Never Smoke	Never drink alcohol	No	No	Married and living together	Low income (<RM3000)	Yes to help	Incorrect	Inadequate
Male	13 years	Malay	Never Smoke	Never drink alcohol	No	No	Married and living together	High Income (>RM3000)	Yes to help	Incorrect	Inadequate
Male	13 years	Malay	Never Smoke	Never drink alcohol	No	No	Married and living together	Low income (<RM3000)	Yes to help	Incorrect	Inadequate
Male	14 years	non Malay	Never Smoke	Drank alcohol	No	No	Married and living together	Low income (<RM3000)	Yes to help	Incorrect	Inadequate
Male	14 years	non Malay	Smoke	Drank alcohol	No	No	Married and living together	Low income (<RM3000)	Yes to help	Incorrect	Inadequate
Male	14 years	Malay	Never Smoke	Never drink alcohol	No	No	Married and living together	Low income (<RM3000)	Yes to help	Incorrect	Inadequate
Male	13 years	Malay	Never Smoke	Never drink alcohol	No	Yes	Married and living together	Low income (<RM3000)	Yes to help	Incorrect	Inadequate
Male	13 years	Malay	Never Smoke	Never drink alcohol	No	Yes	Divorce and seperated	High Income (>RM3000)	Yes to help	Incorrect	Inadequate
Male	13 years	Malay	Never Smoke	Never drink alcohol	No	Yes	Married and living together	Low income (<RM3000)	Yes to help	Incorrect	Inadequate
Male	14 years	Malay	Never Smoke	Never drink alcohol	No	Yes	Divorce and seperated	Low income (<RM3000)	Yes to help	Incorrect	Inadequate
Male	14 years	Malay	Never Smoke	Never drink alcohol	Yes	Yes	Married and living together	High Income (>RM3000)	Yes to help	Incorrect	Inadequate
Male	13 years	Malay	Never Smoke	Never drink alcohol	No	No	Married and living together	High Income (>RM3000)	Yes to help	Incorrect	Inadequate
Male	13 years	Malay	Smoke	Never drink alcohol	No	No	Married and living together	Low income (<RM3000)	Yes to help	Incorrect	Inadequate
Male	14 years	Malay	Never Smoke	Never drink alcohol	No	No	Married and living together	Low income (<RM3000)	Yes to help	Incorrect	Inadequate
Male	14 years	Malay	Never Smoke	Never drink alcohol	No	Yes	Married and living together	Low income (<RM3000)	Yes to help	Incorrect	Inadequate
Male	14 years	non Malay	Never Smoke	Drank alcohol	No	Yes	Married and living together	High Income (>RM3000)	Yes to help	Incorrect	Inadequate
Male	14 years	non Malay	Never Smoke	Drank alcohol	No	Yes	Married and living together	High Income (>RM3000)	Yes to help	Incorrect	Inadequate
Male	13 years	non Malay	Never Smoke	Never drink alcohol	No	No	Married and living together	High Income (>RM3000)	Yes to help	Incorrect	Inadequate
Male	13 years	non Malay	Never Smoke	Never drink alcohol	No	Yes	Married and living together	Low income (<RM3000)	Yes to help	Incorrect	Inadequate
Male	14 years	non Malay	Never Smoke	Never drink alcohol	No	Yes	Married and living together	Low income (<RM3000)	Yes to help	Incorrect	Inadequate
Male	13 years	non Malay	Never Smoke	Never drink alcohol	No	No	Married and living together	High Income (>RM3000)	Yes to help	Incorrect	Inadequate
Male	14 years	Malay	Never Smoke	Never drink alcohol	No	No	Married and living together	Low income (<RM3000)	Yes to help	Incorrect	Inadequate
Male	14 years	Malay	Never Smoke	Never drink alcohol	No	No	Divorce and seperated	Low income (<RM3000)	Yes to help	Incorrect	Inadequate
Male	13 years	Malay	Smoke	Never drink alcohol	No	No	Divorce and seperated	Low income (<RM3000)	Yes to help	Incorrect	Inadequate
Male	13 years	non Malay	Never Smoke	Never drink alcohol	No	Yes	Married and living together	Low income (<RM3000)	Yes to help	Incorrect	Inadequate
Male	14 years	Malay	Never Smoke	Never drink alcohol	No	Yes	Married and living together	Low income (<RM3000)	Yes to help	Incorrect	Inadequate
Male	14 years	Malay	Never Smoke	Never drink alcohol	No	No	Married and living together	High Income (>RM3000)	Yes to help	Incorrect	Inadequate
Male	13 years	Malay	Never Smoke	Never drink alcohol	No	No	Married and living together	High Income (>RM3000)	Yes to help	Incorrect	Inadequate
Male	13 years	Malay	Never Smoke	Never drink alcohol	No	No	Married and living together	High Income (>RM3000)	Yes to help	Incorrect	Inadequate
Male	13 years	Malay	Never Smoke	Never drink alcohol	No	No	Married and living together	High Income (>RM3000)	Yes to help	Incorrect	Inadequate
Male	14 years	Malay	Never Smoke	Never drink alcohol	No	No	Married and living together	Low income (<RM3000)	Yes to help	Incorrect	Inadequate
Male	14 years	Malay	Never Smoke	Never drink alcohol	No	No	Divorce and seperated	Low income (<RM3000)	Yes to help	Incorrect	Inadequate
Male	13 years	non Malay	Never Smoke	Never drink alcohol	No	Yes	Married and living together	Low income (<RM3000)	Yes to help	Incorrect	Inadequate
Male	14 years	non Malay	Never Smoke	Never drink alcohol	No	Yes	Married and living together	Low income (<RM3000)	Yes to help	Incorrect	Inadequate
Male	14 years	non Malay	Never Smoke	Never drink alcohol	No	No	Married and living together	Low income (<RM3000)	Yes to help	Incorrect	Inadequate
Male	14 years	non Malay	Never Smoke	Drank alcohol	No	No	Married and living together	Low income (<RM3000)	Yes to help	Incorrect	Inadequate
Male	14 years	non Malay	Never Smoke	Never drink alcohol	No	Yes	Married and living together	High Income (>RM3000)	Yes to help	Incorrect	Inadequate
Male	14 years	Malay	Never Smoke	Never drink alcohol	No	No	Married and living together	High Income (>RM3000)	Yes to help	Incorrect	Inadequate
Male	14 years	Malay	Smoke	Never drink alcohol	Yes	Yes	Divorce and seperated	Low income (<RM3000)	Yes to help	Incorrect	Inadequate
Male	14 years	Malay	Never Smoke	Never drink alcohol	No	No	Married and living together	Low income (<RM3000)	Yes to help	Incorrect	Inadequate
Male	13 years	Malay	Never Smoke	Never drink alcohol	No	Yes	Married and living together	Low income (<RM3000)	Yes to help	Incorrect	Inadequate
Male	14 years	non Malay	Never Smoke	Never drink alcohol	No	No	Married and living together	High Income (>RM3000)	Yes to help	Incorrect	Inadequate
Male	13 years	non Malay	Never Smoke	Never drink alcohol	No	No	Married and living together	High Income (>RM3000)	Yes to help	Incorrect	Inadequate
Male	13 years	Malay	Never Smoke	Never drink alcohol	No	No	Married and living together	High Income (>RM3000)	Yes to help	Incorrect	Inadequate
Male	13 years	non Malay	Never Smoke	Never drink alcohol	No	Yes	Married and living together	Low income (<RM3000)	Yes to help	Incorrect	Inadequate
Male	13 years	Malay	Never Smoke	Never drink alcohol	Yes	No	Married and living together	Low income (<RM3000)	Yes to help	Incorrect	Inadequate
Male	13 years	Malay	Never Smoke	Never drink alcohol	No	No	Married and living together	High Income (>RM3000)	Yes to help	Incorrect	Inadequate
Male	13 years	Malay	Never Smoke	Never drink alcohol	No	No	Married and living together	Low income (<RM3000)	Yes to help	Incorrect	Inadequate
Male	13 years	Malay	Never Smoke	Never drink alcohol	No	No	Married and living together	Low income (<RM3000)	Yes to help	Incorrect	Inadequate
Male	13 years	Malay	Never Smoke	Never drink alcohol	No	No	Married and living together	High Income (>RM3000)	Yes to help	Incorrect	Inadequate
Male	13 years	Malay	Never Smoke	Never drink alcohol	Yes	No	Married and living together	High Income (>RM3000)	Yes to help	Incorrect	Inadequate
Male	14 years	Malay	Never Smoke	Never drink alcohol	No	Yes	Married and living together	Low income (<RM3000)	Yes to help	Incorrect	Inadequate
Male	13 years	Malay	Never Smoke	Never drink alcohol	No	Yes	Married and living together	Low income (<RM3000)	Yes to help	Incorrect	Inadequate
Male	13 years	Malay	Never Smoke	Never drink alcohol	Yes	No	Married and living together	Low income (<RM3000)	Yes to help	Incorrect	Inadequate
Male	13 years	Malay	Never Smoke	Never drink alcohol	No	No	Married and living together	High Income (>RM3000)	Yes to help	Incorrect	Inadequate
Male	14 years	Malay	Never Smoke	Never drink alcohol	No	No	Married and living together	Low income (<RM3000)	Yes to help	Incorrect	Inadequate
Male	13 years	Malay	Never Smoke	Never drink alcohol	No	No	Married and living together	High Income (>RM3000)	Yes to help	Incorrect	Inadequate
Male	13 years	Malay	Never Smoke	Never drink alcohol	No	No	Married and living together	Low income (<RM3000)	Yes to help	Incorrect	Inadequate
Male	13 years	Malay	Never Smoke	Never drink alcohol	Yes	Yes	Married and living together	High Income (>RM3000)	Yes to help	Incorrect	Inadequate
Male	14 years	Malay	Smoke	Never drink alcohol	No	Yes	Married and living together	Low income (<RM3000)	Yes to help	Incorrect	Inadequate
Male	13 years	Malay	Never Smoke	Never drink alcohol	Yes	No	Married and living together	High Income (>RM3000)	Yes to help	Incorrect	Inadequate
Male	13 years	Malay	Never Smoke	Never drink alcohol	No	Yes	Married and living together	High Income (>RM3000)	Yes to help	Incorrect	Inadequate
Male	13 years	Malay	Never Smoke	Never drink alcohol	Yes	No	Married and living together	High Income (>RM3000)	Yes to help	Incorrect	Inadequate
Male	13 years	Malay	Never Smoke	Never drink alcohol	No	Yes	Married and living together	High Income (>RM3000)	Yes to help	Incorrect	Inadequate
Male	13 years	Malay	Never Smoke	Never drink alcohol	No	Yes	Married and living together	High Income (>RM3000)	Yes to help	Incorrect	Inadequate
Male	14 years	Malay	Never Smoke	Never drink alcohol	No	No	Married and living together	Low income (<RM3000)	Yes to help	Incorrect	Inadequate
Male	13 years	Malay	Never Smoke	Never drink alcohol	No	Yes	Married and living together	Low income (<RM3000)	Yes to help	Incorrect	Inadequate
Male	13 years	non Malay	Never Smoke	Never drink alcohol	No	Yes	Married and living together	High Income (>RM3000)	Yes to help	Incorrect	Inadequate
Male	13 years	non Malay	Never Smoke	Never drink alcohol	Yes	Yes	Married and living together	High Income (>RM3000)	Yes to help	Incorrect	Inadequate
Male	14 years	Malay	Never Smoke	Never drink alcohol	No	Yes	Married and living together	High Income (>RM3000)	Yes to help	Incorrect	Inadequate
Male	14 years	Malay	Never Smoke	Never drink alcohol	No	No	Divorce and seperated	Low income (<RM3000)	Yes to help	Incorrect	Inadequate
Male	13 years	Malay	Never Smoke	Never drink alcohol	No	No	Married and living together	Low income (<RM3000)	Yes to help	Incorrect	Inadequate
Male	14 years	Malay	Never Smoke	Never drink alcohol	No	No	Married and living together	Low income (<RM3000)	Yes to help	Incorrect	Inadequate
Male	14 years	Malay	Never Smoke	Never drink alcohol	No	Yes	Married and living together	High Income (>RM3000)	Yes to help	Incorrect	Inadequate
Male	13 years	Malay	Never Smoke	Never drink alcohol	No	Yes	Married and living together	Low income (<RM3000)	Yes to help	Incorrect	Inadequate
Male	13 years	Malay	Never Smoke	Never drink alcohol	No	No	Married and living together	Low income (<RM3000)	Yes to help	Incorrect	Inadequate
Male	14 years	Malay	Smoke	Never drink alcohol	No	Yes	Married and living together	Low income (<RM3000)	Yes to help	Incorrect	Inadequate
Male	13 years	Malay	Smoke	Never drink alcohol	No	No	Married and living together	Low income (<RM3000)	Yes to help	Incorrect	Inadequate
Male	14 years	Malay	Never Smoke	Never drink alcohol	No	Yes	Married and living together	High Income (>RM3000)	Yes to help	Incorrect	Inadequate
Male	14 years	Malay	Never Smoke	Never drink alcohol	No	Yes	Married and living together	High Income (>RM3000)	Yes to help	Incorrect	Inadequate
Male	14 years	Malay	Never Smoke	Never drink alcohol	No	No	Married and living together	Low income (<RM3000)	Yes to help	Incorrect	Inadequate
Male	13 years	Malay	Never Smoke	Never drink alcohol	No	No	Married and living together	Low income (<RM3000)	Yes to help	Incorrect	Inadequate
Male	14 years	Malay	Never Smoke	Never drink alcohol	No	Yes	Married and living together	Low income (<RM3000)	Yes to help	Incorrect	Inadequate
Male	14 years	non Malay	Never Smoke	Never drink alcohol	No	No	Married and living together	Low income (<RM3000)	Yes to help	Incorrect	Inadequate
Male	14 years	Malay	Never Smoke	Never drink alcohol	No	No	Married and living together	Low income (<RM3000)	Yes to help	Incorrect	Inadequate
Male	13 years	Malay	Never Smoke	Never drink alcohol	No	No	Married and living together	Low income (<RM3000)	Yes to help	Incorrect	Inadequate
Male	13 years	non Malay	Never Smoke	Never drink alcohol	No	No	Divorce and seperated	High Income (>RM3000)	Yes to help	Incorrect	Inadequate
Male	14 years	Malay	Smoke	Never drink alcohol	No	Yes	Married and living together	Low income (<RM3000)	Yes to help	Incorrect	Inadequate
Male	14 years	non Malay	Never Smoke	Never drink alcohol	Yes	No	Married and living together	Low income (<RM3000)	Yes to help	Incorrect	Inadequate
Male	13 years	Malay	Never Smoke	Never drink alcohol	No	No	Married and living together	Low income (<RM3000)	Yes to help	Incorrect	Inadequate
Male	13 years	Malay	Never Smoke	Never drink alcohol	No	No	Married and living together	Low income (<RM3000)	Yes to help	Incorrect	Inadequate
Male	14 years	Malay	Never Smoke	Never drink alcohol	No	No	Divorce and seperated	High Income (>RM3000)	Yes to help	Incorrect	Inadequate
Male	13 years	Malay	Never Smoke	Never drink alcohol	No	Yes	Married and living together	Low income (<RM3000)	Yes to help	Incorrect	Inadequate
Male	13 years	Malay	Never Smoke	Never drink alcohol	No	Yes	Married and living together	High Income (>RM3000)	Yes to help	Incorrect	Inadequate
Male	13 years	Malay	Never Smoke	Never drink alcohol	No	Yes	Married and living together	High Income (>RM3000)	Yes to help	Incorrect	Inadequate
Male	13 years	Malay	Never Smoke	Never drink alcohol	No	No	Married and living together	High Income (>RM3000)	Yes to help	Incorrect	Inadequate
Male	14 years	non Malay	Never Smoke	Never drink alcohol	No	Yes	Married and living together	Low income (<RM3000)	Yes to help	Incorrect	Inadequate
Male	14 years	non Malay	Never Smoke	Drank alcohol	No	Yes	Married and living together	High Income (>RM3000)	Yes to help	Incorrect	Inadequate
Male	13 years	non Malay	Never Smoke	Never drink alcohol	No	No	Married and living together	High Income (>RM3000)	Yes to help	Incorrect	Inadequate
Male	13 years	non Malay	Never Smoke	Never drink alcohol	No	No	Married and living together	Low income (<RM3000)	Yes to help	Incorrect	Inadequate
Male	13 years	non Malay	Never Smoke	Never drink alcohol	No	No	Married and living together	Low income (<RM3000)	Yes to help	Incorrect	Inadequate
Male	14 years	Malay	Never Smoke	Never drink alcohol	No	No	Married and living together	Low income (<RM3000)	No to help	Incorrect	Inadequate
Male	13 years	Malay	Never Smoke	Never drink alcohol	No	Yes	Married and living together	Low income (<RM3000)	No to help	Incorrect	Inadequate
Male	13 years	Malay	Never Smoke	Never drink alcohol	Yes	Yes	Divorce and seperated	Low income (<RM3000)	No to help	Incorrect	Inadequate
Male	14 years	non Malay	Never Smoke	Never drink alcohol	No	No	Married and living together	High Income (>RM3000)	No to help	Incorrect	Inadequate
Male	13 years	non Malay	Never Smoke	Never drink alcohol	No	No	Married and living together	Low income (<RM3000)	No to help	Incorrect	Inadequate
Male	14 years	non Malay	Smoke	Drank alcohol	No	No	Divorce and seperated	Low income (<RM3000)	No to help	Incorrect	Inadequate
Male	14 years	non Malay	Never Smoke	Never drink alcohol	No	No	Married and living together	Low income (<RM3000)	No to help	Incorrect	Inadequate
Male	14 years	Malay	Never Smoke	Never drink alcohol	No	Yes	Married and living together	Low income (<RM3000)	No to help	Incorrect	Inadequate
Male	14 years	Malay	Smoke	Never drink alcohol	No	No	Divorce and seperated	Low income (<RM3000)	No to help	Incorrect	Inadequate
Male	14 years	non Malay	Never Smoke	Never drink alcohol	No	No	Married and living together	Low income (<RM3000)	No to help	Incorrect	Inadequate
Male	13 years	Malay	Never Smoke	Never drink alcohol	No	No	Married and living together	High Income (>RM3000)	No to help	Incorrect	Inadequate
Male	14 years	Malay	Smoke	Never drink alcohol	No	No	Divorce and seperated	Low income (<RM3000)	No to help	Incorrect	Inadequate
Male	14 years	Malay	Never Smoke	Never drink alcohol	No	No	Married and living together	High Income (>RM3000)	No to help	Incorrect	Inadequate
Male	13 years	Malay	Never Smoke	Never drink alcohol	No	No	Married and living together	Low income (<RM3000)	No to help	Incorrect	Inadequate
Male	13 years	Malay	Smoke	Never drink alcohol	No	No	Married and living together	Low income (<RM3000)	Yes to help	Incorrect	Inadequate
Male	13 years	Malay	Never Smoke	Never drink alcohol	No	No	Married and living together	Low income (<RM3000)	Yes to help	Incorrect	Inadequate
Male	14 years	Malay	Never Smoke	Never drink alcohol	No	Yes	Married and living together	Low income (<RM3000)	Yes to help	Incorrect	Inadequate
Male	14 years	Malay	Never Smoke	Never drink alcohol	No	No	Married and living together	High Income (>RM3000)	Yes to help	Incorrect	Inadequate
Male	13 years	Malay	Never Smoke	Never drink alcohol	No	No	Divorce and seperated	Low income (<RM3000)	Yes to help	Incorrect	Inadequate
Male	14 years	Malay	Smoke	Never drink alcohol	Yes	No	Married and living together	Low income (<RM3000)	Yes to help	Incorrect	Inadequate
Male	14 years	Malay	Never Smoke	Never drink alcohol	No	No	Married and living together	Low income (<RM3000)	Yes to help	Incorrect	Inadequate
Male	13 years	non Malay	Never Smoke	Never drink alcohol	No	No	Married and living together	Low income (<RM3000)	Yes to help	Incorrect	Inadequate
Male	14 years	non Malay	Never Smoke	Never drink alcohol	Yes	No	Married and living together	Low income (<RM3000)	Yes to help	Incorrect	Inadequate
Male	13 years	non Malay	Never Smoke	Never drink alcohol	Yes	No	Married and living together	High Income (>RM3000)	Yes to help	Incorrect	Inadequate
Male	14 years	Malay	Never Smoke	Never drink alcohol	No	No	Married and living together	High Income (>RM3000)	Yes to help	Incorrect	Inadequate
Male	13 years	Malay	Never Smoke	Never drink alcohol	No	Yes	Married and living together	Low income (<RM3000)	Yes to help	Incorrect	Inadequate
Male	13 years	Malay	Never Smoke	Never drink alcohol	No	Yes	Married and living together	High Income (>RM3000)	Yes to help	Incorrect	Inadequate
Male	13 years	Malay	Never Smoke	Never drink alcohol	No	No	Married and living together	High Income (>RM3000)	Yes to help	Incorrect	Inadequate
Male	13 years	Malay	Never Smoke	Never drink alcohol	Yes	No	Married and living together	High Income (>RM3000)	Yes to help	Incorrect	Inadequate
Male	14 years	Malay	Never Smoke	Never drink alcohol	No	No	Married and living together	Low income (<RM3000)	Yes to help	Incorrect	Inadequate
Male	13 years	Malay	Never Smoke	Never drink alcohol	No	No	Married and living together	Low income (<RM3000)	Yes to help	Incorrect	Inadequate
Male	14 years	Malay	Never Smoke	Never drink alcohol	No	No	Married and living together	Low income (<RM3000)	Yes to help	Incorrect	Inadequate
Male	14 years	Malay	Never Smoke	Never drink alcohol	No	No	Married and living together	Low income (<RM3000)	Yes to help	Incorrect	Inadequate
Male	14 years	Malay	Smoke	Never drink alcohol	Yes	Yes	Married and living together	Low income (<RM3000)	Yes to help	Incorrect	Inadequate
Male	14 years	non Malay	Smoke	Never drink alcohol	No	No	Married and living together	Low income (<RM3000)	Yes to help	Incorrect	Inadequate
Male	13 years	Malay	Never Smoke	Never drink alcohol	No	No	Married and living together	Low income (<RM3000)	Yes to help	Incorrect	Inadequate
Male	13 years	Malay	Never Smoke	Never drink alcohol	No	Yes	Married and living together	Low income (<RM3000)	No to help	Incorrect	Inadequate
Male	14 years	Malay	Never Smoke	Never drink alcohol	No	Yes	Married and living together	Low income (<RM3000)	No to help	Incorrect	Inadequate
Male	14 years	Malay	Never Smoke	Never drink alcohol	No	Yes	Married and living together	Low income (<RM3000)	No to help	Incorrect	Inadequate
Male	14 years	Malay	Never Smoke	Never drink alcohol	No	Yes	Married and living together	High Income (>RM3000)	No to help	Incorrect	Inadequate
Male	14 years	Malay	Never Smoke	Never drink alcohol	No	No	Married and living together	Low income (<RM3000)	No to help	Incorrect	Inadequate
Male	13 years	Malay	Never Smoke	Never drink alcohol	Yes	Yes	Divorce and seperated	High Income (>RM3000)	No to help	Incorrect	Inadequate
Male	13 years	Malay	Never Smoke	Never drink alcohol	No	No	Married and living together	Low income (<RM3000)	No to help	Incorrect	Inadequate
Male	14 years	Malay	Never Smoke	Drank alcohol	No	Yes	Married and living together	Low income (<RM3000)	No to help	Incorrect	Inadequate
Male	13 years	Malay	Never Smoke	Never drink alcohol	No	No	Married and living together	High Income (>RM3000)	Yes to help	Incorrect	Inadequate
Male	14 years	Malay	Never Smoke	Never drink alcohol	No	No	Divorce and seperated	Low income (<RM3000)	Yes to help	Incorrect	Inadequate
Male	14 years	Malay	Never Smoke	Never drink alcohol	No	No	Married and living together	Low income (<RM3000)	Yes to help	Incorrect	Inadequate
Male	14 years	Malay	Never Smoke	Never drink alcohol	No	No	Married and living together	High Income (>RM3000)	Yes to help	Incorrect	Inadequate
Male	13 years	non Malay	Never Smoke	Drank alcohol	No	Yes	Married and living together	High Income (>RM3000)	Yes to help	Incorrect	Inadequate
Male	14 years	non Malay	Never Smoke	Never drink alcohol	No	Yes	Married and living together	Low income (<RM3000)	Yes to help	Incorrect	Inadequate
Male	14 years	Malay	Never Smoke	Never drink alcohol	No	No	Married and living together	High Income (>RM3000)	Yes to help	Incorrect	Inadequate
Male	13 years	Malay	Never Smoke	Never drink alcohol	No	Yes	Married and living together	Low income (<RM3000)	Yes to help	Incorrect	Inadequate
Male	13 years	Malay	Never Smoke	Never drink alcohol	No	No	Married and living together	Low income (<RM3000)	Yes to help	Incorrect	Inadequate
Male	14 years	Malay	Never Smoke	Never drink alcohol	No	Yes	Married and living together	Low income (<RM3000)	Yes to help	Incorrect	Inadequate
Male	14 years	Malay	Never Smoke	Never drink alcohol	Yes	No	Married and living together	Low income (<RM3000)	Yes to help	Incorrect	Inadequate
Male	14 years	non Malay	Never Smoke	Never drink alcohol	Yes	Yes	Married and living together	High Income (>RM3000)	Yes to help	Incorrect	Inadequate
Male	13 years	Malay	Never Smoke	Never drink alcohol	No	Yes	Married and living together	High Income (>RM3000)	Yes to help	Incorrect	Inadequate
Male	14 years	Malay	Never Smoke	Never drink alcohol	No	Yes	Married and living together	Low income (<RM3000)	Yes to help	Incorrect	Inadequate
Male	14 years	non Malay	Never Smoke	Drank alcohol	No	No	Married and living together	High Income (>RM3000)	Yes to help	Incorrect	Inadequate
Male	14 years	Malay	Never Smoke	Never drink alcohol	No	No	Married and living together	Low income (<RM3000)	Yes to help	Incorrect	Inadequate
Male	13 years	Malay	Never Smoke	Never drink alcohol	No	Yes	Married and living together	Low income (<RM3000)	Yes to help	Incorrect	Inadequate
Male	13 years	Malay	Never Smoke	Never drink alcohol	No	No	Married and living together	Low income (<RM3000)	Yes to help	Incorrect	Inadequate
Male	13 years	Malay	Never Smoke	Never drink alcohol	No	No	Married and living together	Low income (<RM3000)	Yes to help	Incorrect	Inadequate
Male	13 years	non Malay	Never Smoke	Never drink alcohol	No	No	Married and living together	High Income (>RM3000)	Yes to help	Incorrect	Inadequate
Male	13 years	Malay	Never Smoke	Never drink alcohol	Yes	No	Married and living together	Low income (<RM3000)	Yes to help	Incorrect	Inadequate
Male	13 years	Malay	Never Smoke	Never drink alcohol	No	No	Married and living together	High Income (>RM3000)	Yes to help	Incorrect	Inadequate
Male	13 years	Malay	Never Smoke	Never drink alcohol	Yes	No	Married and living together	Low income (<RM3000)	Yes to help	Incorrect	Inadequate
Male	14 years	Malay	Never Smoke	Never drink alcohol	No	No	Married and living together	Low income (<RM3000)	Yes to help	Incorrect	Inadequate
Male	13 years	non Malay	Never Smoke	Drank alcohol	Yes	Yes	Married and living together	Low income (<RM3000)	Yes to help	Incorrect	Inadequate
Male	13 years	Malay	Never Smoke	Never drink alcohol	No	No	Married and living together	Low income (<RM3000)	Yes to help	Incorrect	Inadequate
Male	13 years	non Malay	Never Smoke	Never drink alcohol	No	No	Divorce and seperated	High Income (>RM3000)	Yes to help	Incorrect	Inadequate
Male	14 years	non Malay	Never Smoke	Never drink alcohol	No	No	Married and living together	Low income (<RM3000)	Yes to help	Incorrect	Inadequate
Male	14 years	Malay	Never Smoke	Never drink alcohol	No	No	Married and living together	Low income (<RM3000)	Yes to help	Incorrect	Inadequate
Male	14 years	Malay	Never Smoke	Never drink alcohol	No	Yes	Married and living together	High Income (>RM3000)	Yes to help	Incorrect	Inadequate
Male	14 years	Malay	Smoke	Never drink alcohol	No	Yes	Married and living together	High Income (>RM3000)	Yes to help	Incorrect	Inadequate
Male	14 years	Malay	Never Smoke	Never drink alcohol	Yes	Yes	Married and living together	Low income (<RM3000)	No to help	Incorrect	Inadequate
Male	14 years	Malay	Never Smoke	Never drink alcohol	Yes	Yes	Married and living together	High Income (>RM3000)	No to help	Incorrect	Inadequate
Male	13 years	Malay	Never Smoke	Never drink alcohol	No	No	Married and living together	Low income (<RM3000)	No to help	Incorrect	Inadequate
Male	13 years	non Malay	Never Smoke	Drank alcohol	No	Yes	Married and living together	Low income (<RM3000)	No to help	Incorrect	Inadequate
Male	13 years	Malay	Never Smoke	Never drink alcohol	No	No	Married and living together	Low income (<RM3000)	Yes to help	Incorrect	Inadequate
Male	13 years	non Malay	Never Smoke	Never drink alcohol	No	No	Married and living together	Low income (<RM3000)	Yes to help	Incorrect	Inadequate
Male	14 years	Malay	Never Smoke	Never drink alcohol	Yes	Yes	Married and living together	Low income (<RM3000)	Yes to help	Incorrect	Inadequate
Male	13 years	Malay	Never Smoke	Never drink alcohol	No	No	Married and living together	Low income (<RM3000)	Yes to help	Incorrect	Inadequate
Male	13 years	Malay	Never Smoke	Never drink alcohol	No	No	Married and living together	Low income (<RM3000)	Yes to help	Incorrect	Inadequate
Male	13 years	Malay	Never Smoke	Never drink alcohol	No	No	Married and living together	Low income (<RM3000)	Yes to help	Incorrect	Inadequate
Male	13 years	Malay	Smoke	Never drink alcohol	No	No	Married and living together	High Income (>RM3000)	Yes to help	Incorrect	Inadequate
Male	13 years	non Malay	Never Smoke	Never drink alcohol	Yes	No	Married and living together	Low income (<RM3000)	Yes to help	Incorrect	Inadequate
Male	14 years	Malay	Never Smoke	Never drink alcohol	No	No	Divorce and seperated	Low income (<RM3000)	Yes to help	Incorrect	Inadequate
Male	14 years	Malay	Never Smoke	Never drink alcohol	No	No	Married and living together	Low income (<RM3000)	Yes to help	Incorrect	Inadequate
Male	14 years	Malay	Never Smoke	Never drink alcohol	No	No	Married and living together	High Income (>RM3000)	Yes to help	Incorrect	Inadequate
Male	13 years	Malay	Never Smoke	Never drink alcohol	No	Yes	Divorce and seperated	Low income (<RM3000)	Yes to help	Incorrect	Inadequate
Male	14 years	Malay	Never Smoke	Never drink alcohol	No	No	Married and living together	High Income (>RM3000)	Yes to help	Incorrect	Inadequate
Male	13 years	Malay	Never Smoke	Never drink alcohol	Yes	No	Married and living together	High Income (>RM3000)	Yes to help	Incorrect	Inadequate
Male	14 years	Malay	Never Smoke	Never drink alcohol	No	No	Married and living together	High Income (>RM3000)	Yes to help	Incorrect	Inadequate
Male	13 years	Malay	Never Smoke	Never drink alcohol	No	No	Divorce and seperated	Low income (<RM3000)	Yes to help	Incorrect	Inadequate
Male	14 years	Malay	Never Smoke	Never drink alcohol	No	No	Married and living together	Low income (<RM3000)	Yes to help	Incorrect	Inadequate
Male	13 years	Malay	Smoke	Never drink alcohol	Yes	Yes	Divorce and seperated	Low income (<RM3000)	Yes to help	Incorrect	Inadequate
Male	13 years	Malay	Never Smoke	Never drink alcohol	No	Yes	Married and living together	Low income (<RM3000)	Yes to help	Incorrect	Inadequate
Male	13 years	non Malay	Never Smoke	Never drink alcohol	No	No	Married and living together	Low income (<RM3000)	Yes to help	Incorrect	Inadequate
Male	13 years	Malay	Never Smoke	Never drink alcohol	No	No	Divorce and seperated	Low income (<RM3000)	Yes to help	Incorrect	Inadequate
Male	13 years	Malay	Never Smoke	Never drink alcohol	No	No	Married and living together	Low income (<RM3000)	No to help	Incorrect	Inadequate
Male	13 years	Malay	Never Smoke	Never drink alcohol	No	No	Married and living together	Low income (<RM3000)	No to help	Incorrect	Inadequate
Male	14 years	Malay	Smoke	Never drink alcohol	No	Yes	Married and living together	High Income (>RM3000)	No to help	Incorrect	Inadequate
Male	14 years	non Malay	Never Smoke	Never drink alcohol	No	No	Divorce and seperated	Low income (<RM3000)	No to help	Incorrect	Inadequate
Male	13 years	non Malay	Never Smoke	Never drink alcohol	No	No	Married and living together	Low income (<RM3000)	No to help	Incorrect	Inadequate
Male	14 years	non Malay	Never Smoke	Drank alcohol	Yes	Yes	Married and living together	Low income (<RM3000)	No to help	Incorrect	Inadequate
Male	13 years	non Malay	Smoke	Never drink alcohol	No	No	Divorce and seperated	Low income (<RM3000)	Yes to help	Incorrect	Inadequate
Male	13 years	Malay	Never Smoke	Never drink alcohol	Yes	No	Married and living together	Low income (<RM3000)	Yes to help	Incorrect	Inadequate
Male	14 years	Malay	Never Smoke	Never drink alcohol	No	No	Married and living together	Low income (<RM3000)	Yes to help	Incorrect	Inadequate
Male	13 years	Malay	Never Smoke	Never drink alcohol	No	Yes	Divorce and seperated	Low income (<RM3000)	Yes to help	Incorrect	Inadequate
Male	13 years	Malay	Never Smoke	Never drink alcohol	No	No	Married and living together	Low income (<RM3000)	Yes to help	Incorrect	Inadequate
Male	14 years	non Malay	Never Smoke	Never drink alcohol	No	No	Married and living together	Low income (<RM3000)	Yes to help	Incorrect	Inadequate
Male	14 years	Malay	Smoke	Never drink alcohol	No	Yes	Married and living together	Low income (<RM3000)	Yes to help	Incorrect	Inadequate
Male	14 years	Malay	Smoke	Never drink alcohol	No	Yes	Married and living together	Low income (<RM3000)	Yes to help	Incorrect	Inadequate
Male	14 years	Malay	Never Smoke	Never drink alcohol	No	No	Married and living together	Low income (<RM3000)	Yes to help	Incorrect	Inadequate
Male	13 years	Malay	Never Smoke	Never drink alcohol	No	No	Married and living together	Low income (<RM3000)	Yes to help	Incorrect	Inadequate
Male	14 years	Malay	Never Smoke	Never drink alcohol	No	No	Married and living together	Low income (<RM3000)	Yes to help	Incorrect	Inadequate
Male	14 years	Malay	Never Smoke	Never drink alcohol	No	No	Married and living together	Low income (<RM3000)	No to help	Incorrect	Inadequate
Male	13 years	Malay	Never Smoke	Never drink alcohol	No	No	Married and living together	Low income (<RM3000)	No to help	Incorrect	Inadequate
Male	13 years	Malay	Smoke	Never drink alcohol	No	No	Married and living together	Low income (<RM3000)	No to help	Incorrect	Inadequate
Male	13 years	non Malay	Never Smoke	Never drink alcohol	No	No	Married and living together	Low income (<RM3000)	No to help	Incorrect	Inadequate
Male	14 years	Malay	Never Smoke	Never drink alcohol	No	No	Married and living together	Low income (<RM3000)	Yes to help	Incorrect	Inadequate
Male	14 years	Malay	Never Smoke	Never drink alcohol	Yes	No	Married and living together	Low income (<RM3000)	Yes to help	Incorrect	Inadequate
Male	14 years	non Malay	Never Smoke	Never drink alcohol	No	No	Married and living together	Low income (<RM3000)	Yes to help	Incorrect	Inadequate
Male	14 years	Malay	Never Smoke	Never drink alcohol	No	No	Married and living together	Low income (<RM3000)	Yes to help	Incorrect	Inadequate
Male	14 years	Malay	Never Smoke	Never drink alcohol	No	Yes	Married and living together	Low income (<RM3000)	Yes to help	Incorrect	Inadequate
Male	13 years	Malay	Never Smoke	Never drink alcohol	No	Yes	Married and living together	Low income (<RM3000)	Yes to help	Incorrect	Inadequate
Male	14 years	Malay	Never Smoke	Never drink alcohol	No	Yes	Married and living together	Low income (<RM3000)	Yes to help	Incorrect	Inadequate
Male	13 years	non Malay	Never Smoke	Never drink alcohol	No	No	Married and living together	Low income (<RM3000)	Yes to help	Incorrect	Inadequate
Male	13 years	Malay	Never Smoke	Never drink alcohol	Yes	Yes	Married and living together	Low income (<RM3000)	No to help	Incorrect	Inadequate
Male	14 years	Malay	Never Smoke	Never drink alcohol	No	Yes	Married and living together	High Income (>RM3000)	No to help	Incorrect	Inadequate
Male	14 years	Malay	Smoke	Never drink alcohol	Yes	No	Married and living together	Low income (<RM3000)	Yes to help	Incorrect	Inadequate
Male	13 years	Malay	Never Smoke	Never drink alcohol	No	No	Married and living together	High Income (>RM3000)	Yes to help	Incorrect	Inadequate
Male	14 years	non Malay	Never Smoke	Never drink alcohol	No	No	Married and living together	Low income (<RM3000)	Yes to help	Incorrect	Inadequate
Male	13 years	Malay	Never Smoke	Never drink alcohol	No	No	Married and living together	High Income (>RM3000)	Yes to help	Incorrect	Inadequate
Male	13 years	Malay	Never Smoke	Never drink alcohol	No	Yes	Married and living together	Low income (<RM3000)	Yes to help	Incorrect	Inadequate
Male	14 years	Malay	Never Smoke	Never drink alcohol	No	Yes	Married and living together	Low income (<RM3000)	Yes to help	Incorrect	Inadequate
Male	14 years	non Malay	Never Smoke	Never drink alcohol	No	No	Married and living together	High Income (>RM3000)	Yes to help	Incorrect	Inadequate
Male	14 years	non Malay	Never Smoke	Drank alcohol	Yes	Yes	Married and living together	Low income (<RM3000)	Yes to help	Incorrect	Inadequate
Male	13 years	Malay	Never Smoke	Never drink alcohol	No	Yes	Married and living together	High Income (>RM3000)	No to help	Incorrect	Inadequate
Male	14 years	Malay	Never Smoke	Never drink alcohol	No	No	Married and living together	Low income (<RM3000)	Yes to help	Incorrect	Inadequate
Male	14 years	non Malay	Never Smoke	Never drink alcohol	No	Yes	Married and living together	Low income (<RM3000)	Yes to help	Incorrect	Inadequate
Male	13 years	non Malay	Never Smoke	Drank alcohol	No	No	Married and living together	Low income (<RM3000)	Yes to help	Incorrect	Inadequate
Male	13 years	Malay	Never Smoke	Never drink alcohol	Yes	No	Married and living together	Low income (<RM3000)	No to help	Incorrect	Inadequate
Male	13 years	non Malay	Never Smoke	Never drink alcohol	No	No	Divorce and seperated	Low income (<RM3000)	Yes to help	Incorrect	Inadequate
Male	13 years	non Malay	Never Smoke	Drank alcohol	No	Yes	Married and living together	Low income (<RM3000)	Yes to help	Incorrect	Inadequate
Male	13 years	non Malay	Never Smoke	Drank alcohol	Yes	No	Divorce and seperated	Low income (<RM3000)	Yes to help	Incorrect	Inadequate
Male	13 years	Malay	Smoke	Never drink alcohol	No	Yes	Divorce and seperated	Low income (<RM3000)	Yes to help	Incorrect	Inadequate
Male	13 years	non Malay	Never Smoke	Never drink alcohol	No	Yes	Married and living together	Low income (<RM3000)	Yes to help	Incorrect	Inadequate
Male	13 years	non Malay	Smoke	Drank alcohol	No	Yes	Divorce and seperated	Low income (<RM3000)	Yes to help	Incorrect	Inadequate
Male	14 years	non Malay	Never Smoke	Never drink alcohol	No	No	Married and living together	Low income (<RM3000)	Yes to help	Incorrect	Inadequate
Male	14 years	non Malay	Never Smoke	Never drink alcohol	No	No	Married and living together	Low income (<RM3000)	Yes to help	Incorrect	Inadequate
Male	13 years	non Malay	Never Smoke	Never drink alcohol	No	No	Married and living together	Low income (<RM3000)	Yes to help	Incorrect	Inadequate
Male	14 years	Malay	Never Smoke	Never drink alcohol	Yes	No	Married and living together	Low income (<RM3000)	Yes to help	Incorrect	Inadequate
Male	13 years	Malay	Never Smoke	Never drink alcohol	No	Yes	Married and living together	Low income (<RM3000)	No to help	Incorrect	Inadequate
Male	14 years	non Malay	Never Smoke	Never drink alcohol	No	Yes	Married and living together	Low income (<RM3000)	Yes to help	Incorrect	Inadequate
Male	14 years	non Malay	Never Smoke	Never drink alcohol	No	No	Divorce and seperated	Low income (<RM3000)	Yes to help	Incorrect	Inadequate
Male	14 years	non Malay	Never Smoke	Never drink alcohol	Yes	No	Married and living together	Low income (<RM3000)	Yes to help	Incorrect	Inadequate
Male	14 years	non Malay	Never Smoke	Drank alcohol	No	No	Divorce and seperated	Low income (<RM3000)	No to help	Incorrect	Inadequate
Male	13 years	non Malay	Never Smoke	Never drink alcohol	No	No	Married and living together	High Income (>RM3000)	No to help	Incorrect	Inadequate
Male	14 years	Malay	Never Smoke	Never drink alcohol	No	No	Married and living together	Low income (<RM3000)	No to help	Incorrect	Inadequate
Male	14 years	Malay	Never Smoke	Never drink alcohol	No	No	Married and living together	Low income (<RM3000)	Yes to help	Incorrect	Inadequate
Male	14 years	Malay	Never Smoke	Never drink alcohol	No	Yes	Married and living together	Low income (<RM3000)	Yes to help	Incorrect	Inadequate
Male	14 years	Malay	Never Smoke	Never drink alcohol	Yes	No	Married and living together	Low income (<RM3000)	Yes to help	Incorrect	Inadequate
Male	13 years	Malay	Never Smoke	Never drink alcohol	No	No	Married and living together	Low income (<RM3000)	Yes to help	Incorrect	Inadequate
Male	13 years	Malay	Never Smoke	Never drink alcohol	No	Yes	Married and living together	High Income (>RM3000)	Yes to help	Incorrect	Inadequate
Male	14 years	non Malay	Never Smoke	Never drink alcohol	No	No	Married and living together	Low income (<RM3000)	Yes to help	Incorrect	Inadequate
Male	13 years	Malay	Never Smoke	Never drink alcohol	No	No	Married and living together	Low income (<RM3000)	Yes to help	Incorrect	Inadequate
Male	14 years	non Malay	Never Smoke	Never drink alcohol	No	Yes	Married and living together	High Income (>RM3000)	Yes to help	Incorrect	Inadequate
Male	13 years	non Malay	Never Smoke	Drank alcohol	No	No	Married and living together	High Income (>RM3000)	Yes to help	Incorrect	Inadequate
Male	14 years	non Malay	Smoke	Drank alcohol	No	No	Married and living together	High Income (>RM3000)	Yes to help	Incorrect	Inadequate
Male	13 years	non Malay	Never Smoke	Never drink alcohol	No	No	Married and living together	Low income (<RM3000)	Yes to help	Incorrect	Inadequate
Male	13 years	Malay	Never Smoke	Never drink alcohol	No	Yes	Married and living together	Low income (<RM3000)	Yes to help	Incorrect	Inadequate
Male	13 years	non Malay	Never Smoke	Never drink alcohol	No	No	Divorce and seperated	High Income (>RM3000)	Yes to help	Incorrect	Inadequate
Male	14 years	Malay	Never Smoke	Never drink alcohol	No	No	Married and living together	Low income (<RM3000)	Yes to help	Incorrect	Inadequate
Male	14 years	Malay	Never Smoke	Never drink alcohol	No	Yes	Divorce and seperated	Low income (<RM3000)	No to help	Incorrect	Inadequate
Male	14 years	non Malay	Never Smoke	Never drink alcohol	No	No	Married and living together	Low income (<RM3000)	No to help	Incorrect	Inadequate
Male	13 years	Malay	Smoke	Never drink alcohol	No	Yes	Married and living together	Low income (<RM3000)	No to help	Incorrect	Inadequate
Male	14 years	non Malay	Never Smoke	Drank alcohol	No	No	Married and living together	Low income (<RM3000)	Yes to help	Incorrect	Inadequate
Male	14 years	Malay	Never Smoke	Never drink alcohol	No	No	Married and living together	High Income (>RM3000)	Yes to help	Incorrect	Inadequate
Male	13 years	non Malay	Never Smoke	Never drink alcohol	Yes	No	Married and living together	High Income (>RM3000)	Yes to help	Incorrect	Inadequate
Male	14 years	non Malay	Never Smoke	Never drink alcohol	No	No	Married and living together	High Income (>RM3000)	Yes to help	Incorrect	Inadequate
Male	14 years	Malay	Never Smoke	Never drink alcohol	Yes	No	Divorce and seperated	Low income (<RM3000)	Yes to help	Incorrect	Inadequate
Male	13 years	Malay	Never Smoke	Never drink alcohol	No	Yes	Married and living together	Low income (<RM3000)	Yes to help	Incorrect	Inadequate
Male	13 years	non Malay	Never Smoke	Never drink alcohol	No	No	Married and living together	Low income (<RM3000)	Yes to help	Incorrect	Inadequate
Male	13 years	Malay	Smoke	Never drink alcohol	Yes	Yes	Married and living together	Low income (<RM3000)	Yes to help	Incorrect	Inadequate
Male	13 years	Malay	Never Smoke	Never drink alcohol	No	No	Married and living together	Low income (<RM3000)	No to help	Incorrect	Inadequate
Male	14 years	Malay	Smoke	Never drink alcohol	No	Yes	Married and living together	High Income (>RM3000)	No to help	Incorrect	Inadequate
Male	14 years	non Malay	Never Smoke	Drank alcohol	No	No	Married and living together	Low income (<RM3000)	Yes to help	Incorrect	Inadequate
Female	13 years	non Malay	Never Smoke	Drank alcohol	Yes	No	Married and living together	Low income (<RM3000)	Yes to help	Incorrect	Inadequate
Female	14 years	Malay	Never Smoke	Never drink alcohol	No	No	Married and living together	High Income (>RM3000)	Yes to help	Incorrect	Inadequate
Female	14 years	Malay	Smoke	Never drink alcohol	No	Yes	Married and living together	Low income (<RM3000)	Yes to help	Incorrect	Inadequate
Female	13 years	Malay	Never Smoke	Never drink alcohol	No	No	Divorce and seperated	Low income (<RM3000)	Yes to help	Incorrect	Inadequate
Female	13 years	Malay	Never Smoke	Never drink alcohol	No	No	Married and living together	Low income (<RM3000)	Yes to help	Incorrect	Inadequate
Male	13 years	non Malay	Never Smoke	Never drink alcohol	No	No	Married and living together	Low income (<RM3000)	Yes to help	Incorrect	Inadequate
Male	14 years	non Malay	Never Smoke	Never drink alcohol	Yes	Yes	Married and living together	High Income (>RM3000)	Yes to help	Incorrect	Inadequate
Male	14 years	Malay	Never Smoke	Never drink alcohol	No	No	Married and living together	High Income (>RM3000)	Yes to help	Incorrect	Inadequate
Male	14 years	Malay	Never Smoke	Never drink alcohol	No	Yes	Married and living together	High Income (>RM3000)	Yes to help	Incorrect	Inadequate
Male	13 years	Malay	Never Smoke	Never drink alcohol	No	Yes	Married and living together	Low income (<RM3000)	Yes to help	Incorrect	Inadequate
Male	13 years	Malay	Never Smoke	Never drink alcohol	No	No	Married and living together	Low income (<RM3000)	No to help	Incorrect	Inadequate
Male	13 years	Malay	Never Smoke	Never drink alcohol	No	No	Divorce and seperated	Low income (<RM3000)	No to help	Incorrect	Inadequate
Male	14 years	Malay	Smoke	Never drink alcohol	Yes	No	Married and living together	Low income (<RM3000)	No to help	Incorrect	Inadequate
Male	13 years	Malay	Never Smoke	Never drink alcohol	No	No	Married and living together	Low income (<RM3000)	No to help	Incorrect	Inadequate
Male	14 years	Malay	Never Smoke	Never drink alcohol	Yes	No	Married and living together	Low income (<RM3000)	Yes to help	Incorrect	Inadequate
Male	14 years	Malay	Never Smoke	Never drink alcohol	No	Yes	Married and living together	Low income (<RM3000)	Yes to help	Incorrect	Inadequate
Male	13 years	Malay	Never Smoke	Never drink alcohol	No	No	Married and living together	Low income (<RM3000)	Yes to help	Incorrect	Inadequate
Male	13 years	Malay	Never Smoke	Never drink alcohol	No	No	Married and living together	Low income (<RM3000)	Yes to help	Incorrect	Inadequate
Male	13 years	non Malay	Smoke	Drank alcohol	No	Yes	Married and living together	Low income (<RM3000)	No to help	Incorrect	Inadequate
Male	14 years	non Malay	Never Smoke	Never drink alcohol	No	No	Married and living together	Low income (<RM3000)	Yes to help	Incorrect	Inadequate
Male	13 years	non Malay	Never Smoke	Drank alcohol	Yes	Yes	Married and living together	Low income (<RM3000)	Yes to help	Incorrect	Inadequate
Male	14 years	Malay	Never Smoke	Never drink alcohol	No	No	Married and living together	High Income (>RM3000)	Yes to help	Incorrect	Inadequate
Male	14 years	non Malay	Never Smoke	Never drink alcohol	No	No	Married and living together	Low income (<RM3000)	Yes to help	Incorrect	Inadequate
Male	13 years	Malay	Never Smoke	Never drink alcohol	No	Yes	Married and living together	High Income (>RM3000)	Yes to help	Incorrect	Inadequate
Male	14 years	non Malay	Never Smoke	Never drink alcohol	No	No	Married and living together	Low income (<RM3000)	Yes to help	Incorrect	Inadequate
Male	13 years	Malay	Never Smoke	Never drink alcohol	No	No	Married and living together	Low income (<RM3000)	Yes to help	Incorrect	Inadequate
Male	14 years	Malay	Never Smoke	Never drink alcohol	No	No	Married and living together	Low income (<RM3000)	Yes to help	Incorrect	Inadequate
Male	14 years	Malay	Never Smoke	Never drink alcohol	No	No	Married and living together	Low income (<RM3000)	Yes to help	Incorrect	Inadequate
Male	13 years	non Malay	Never Smoke	Drank alcohol	No	Yes	Married and living together	Low income (<RM3000)	Yes to help	Incorrect	Inadequate
Male	14 years	non Malay	Never Smoke	Drank alcohol	No	Yes	Married and living together	Low income (<RM3000)	Yes to help	Incorrect	Inadequate
Male	13 years	Malay	Smoke	Never drink alcohol	No	No	Married and living together	Low income (<RM3000)	No to help	Incorrect	Inadequate
Male	13 years	Malay	Never Smoke	Never drink alcohol	No	No	Married and living together	High Income (>RM3000)	No to help	Incorrect	Inadequate
Male	13 years	Malay	Never Smoke	Never drink alcohol	No	No	Married and living together	Low income (<RM3000)	No to help	Incorrect	Inadequate
Male	14 years	non Malay	Never Smoke	Never drink alcohol	No	No	Married and living together	Low income (<RM3000)	Yes to help	Incorrect	Inadequate
Male	14 years	non Malay	Never Smoke	Never drink alcohol	No	No	Married and living together	Low income (<RM3000)	Yes to help	Incorrect	Inadequate
Male	14 years	non Malay	Never Smoke	Never drink alcohol	No	No	Divorce and seperated	Low income (<RM3000)	Yes to help	Incorrect	Inadequate
Male	14 years	Malay	Never Smoke	Never drink alcohol	No	Yes	Married and living together	Low income (<RM3000)	Yes to help	Incorrect	Inadequate
Male	14 years	Malay	Never Smoke	Never drink alcohol	Yes	No	Married and living together	High Income (>RM3000)	Yes to help	Incorrect	Inadequate
Male	13 years	Malay	Never Smoke	Never drink alcohol	No	No	Married and living together	Low income (<RM3000)	No to help	Incorrect	Inadequate
Male	14 years	Malay	Never Smoke	Never drink alcohol	Yes	No	Divorce and seperated	Low income (<RM3000)	No to help	Incorrect	Inadequate
Male	14 years	non Malay	Smoke	Drank alcohol	No	No	Married and living together	Low income (<RM3000)	No to help	Incorrect	Inadequate
Male	14 years	non Malay	Never Smoke	Never drink alcohol	No	No	Divorce and seperated	Low income (<RM3000)	Yes to help	Incorrect	Inadequate
Male	14 years	non Malay	Never Smoke	Never drink alcohol	Yes	No	Married and living together	Low income (<RM3000)	Yes to help	Incorrect	Inadequate
Male	14 years	non Malay	Never Smoke	Drank alcohol	No	Yes	Divorce and seperated	Low income (<RM3000)	Yes to help	Incorrect	Inadequate
Male	13 years	Malay	Never Smoke	Never drink alcohol	No	No	Married and living together	Low income (<RM3000)	Yes to help	Incorrect	Inadequate
Male	14 years	non Malay	Never Smoke	Never drink alcohol	No	No	Married and living together	High Income (>RM3000)	Yes to help	Incorrect	Inadequate
Male	13 years	non Malay	Never Smoke	Never drink alcohol	Yes	No	Married and living together	Low income (<RM3000)	No to help	Incorrect	Inadequate
Male	14 years	non Malay	Never Smoke	Never drink alcohol	No	No	Married and living together	Low income (<RM3000)	No to help	Incorrect	Inadequate
Male	14 years	Malay	Smoke	Never drink alcohol	No	No	Divorce and seperated	Low income (<RM3000)	No to help	Incorrect	Inadequate
Female	14 years	Malay	Smoke	Never drink alcohol	No	No	Married and living together	Low income (<RM3000)	No to help	Incorrect	Inadequate
Female	14 years	non Malay	Never Smoke	Never drink alcohol	No	No	Married and living together	High Income (>RM3000)	No to help	Incorrect	Inadequate
Female	13 years	non Malay	Never Smoke	Never drink alcohol	No	Yes	Married and living together	Low income (<RM3000)	No to help	Incorrect	Inadequate
Male	13 years	Malay	Never Smoke	Never drink alcohol	No	No	Married and living together	Low income (<RM3000)	Yes to help	Correct	Adequate
Male	14 years	Malay	Never Smoke	Never drink alcohol	No	Yes	Married and living together	High Income (>RM3000)	Yes to help	Incorrect	Inadequate
Male	14 years	non Malay	Never Smoke	Never drink alcohol	No	No	Married and living together	High Income (>RM3000)	Yes to help	Incorrect	Inadequate
Male	13 years	non Malay	Never Smoke	Never drink alcohol	No	No	Married and living together	High Income (>RM3000)	Yes to help	Incorrect	Inadequate
Male	13 years	non Malay	Never Smoke	Never drink alcohol	No	No	Married and living together	Low income (<RM3000)	Yes to help	Incorrect	Inadequate
Male	13 years	Malay	Never Smoke	Never drink alcohol	No	No	Married and living together	High Income (>RM3000)	Yes to help	Correct	Adequate
Male	14 years	Malay	Never Smoke	Never drink alcohol	No	No	Married and living together	Low income (<RM3000)	Yes to help	Correct	Adequate
Male	13 years	Malay	Never Smoke	Never drink alcohol	No	Yes	Married and living together	Low income (<RM3000)	Yes to help	Incorrect	Inadequate
Female	13 years	Malay	Never Smoke	Never drink alcohol	No	No	Married and living together	High Income (>RM3000)	Yes to help	Incorrect	Inadequate
Female	14 years	Malay	Never Smoke	Never drink alcohol	Yes	Yes	Married and living together	Low income (<RM3000)	Yes to help	Incorrect	Inadequate
Female	13 years	Malay	Never Smoke	Never drink alcohol	No	No	Married and living together	Low income (<RM3000)	Yes to help	Incorrect	Inadequate
Female	13 years	Malay	Never Smoke	Never drink alcohol	No	No	Divorce and seperated	Low income (<RM3000)	Yes to help	Correct	Adequate
Female	13 years	Malay	Never Smoke	Never drink alcohol	No	No	Married and living together	Low income (<RM3000)	Yes to help	Correct	Adequate
Female	13 years	non Malay	Never Smoke	Drank alcohol	No	Yes	Divorce and seperated	Low income (<RM3000)	Yes to help	Correct	Adequate
Female	13 years	non Malay	Never Smoke	Drank alcohol	No	Yes	Married and living together	Low income (<RM3000)	Yes to help	Incorrect	Inadequate
Female	13 years	non Malay	Never Smoke	Drank alcohol	No	No	Divorce and seperated	Low income (<RM3000)	Yes to help	Incorrect	Inadequate
Female	13 years	Malay	Never Smoke	Never drink alcohol	No	Yes	Married and living together	Low income (<RM3000)	Yes to help	Incorrect	Inadequate
Female	14 years	Malay	Never Smoke	Never drink alcohol	No	No	Married and living together	High Income (>RM3000)	Yes to help	Incorrect	Inadequate
Female	14 years	Malay	Never Smoke	Never drink alcohol	No	No	Married and living together	High Income (>RM3000)	Yes to help	Correct	Adequate
Female	13 years	Malay	Never Smoke	Never drink alcohol	No	Yes	Divorce and seperated	High Income (>RM3000)	Yes to help	Incorrect	Inadequate
Female	14 years	Malay	Never Smoke	Never drink alcohol	No	No	Married and living together	High Income (>RM3000)	Yes to help	Incorrect	Inadequate
Female	14 years	Malay	Never Smoke	Never drink alcohol	No	Yes	Married and living together	Low income (<RM3000)	Yes to help	Incorrect	Inadequate
Female	13 years	Malay	Never Smoke	Never drink alcohol	No	No	Married and living together	Low income (<RM3000)	Yes to help	Incorrect	Inadequate
Female	13 years	non Malay	Never Smoke	Never drink alcohol	No	Yes	Married and living together	Low income (<RM3000)	Yes to help	Correct	Adequate
Female	14 years	non Malay	Never Smoke	Never drink alcohol	No	No	Married and living together	Low income (<RM3000)	Yes to help	Correct	Adequate
Female	13 years	non Malay	Never Smoke	Never drink alcohol	No	No	Married and living together	High Income (>RM3000)	Yes to help	Correct	Adequate
Female	14 years	non Malay	Never Smoke	Never drink alcohol	No	No	Married and living together	Low income (<RM3000)	Yes to help	Incorrect	Inadequate
Female	13 years	Malay	Never Smoke	Never drink alcohol	No	Yes	Divorce and seperated	High Income (>RM3000)	No to help	Incorrect	Inadequate
Female	13 years	Malay	Never Smoke	Never drink alcohol	No	Yes	Divorce and seperated	Low income (<RM3000)	No to help	Incorrect	Inadequate
Female	14 years	Malay	Never Smoke	Never drink alcohol	No	Yes	Married and living together	Low income (<RM3000)	No to help	Incorrect	Inadequate
Female	14 years	Malay	Never Smoke	Never drink alcohol	No	Yes	Married and living together	High Income (>RM3000)	No to help	Incorrect	Inadequate
Female	14 years	non Malay	Never Smoke	Never drink alcohol	No	No	Married and living together	High Income (>RM3000)	No to help	Incorrect	Inadequate
Female	13 years	non Malay	Never Smoke	Drank alcohol	No	No	Married and living together	High Income (>RM3000)	Yes to help	Incorrect	Inadequate
Female	13 years	non Malay	Never Smoke	Drank alcohol	No	No	Married and living together	Low income (<RM3000)	Yes to help	Incorrect	Inadequate
Female	13 years	Malay	Never Smoke	Never drink alcohol	Yes	Yes	Married and living together	Low income (<RM3000)	Yes to help	Incorrect	Inadequate
Female	14 years	Malay	Never Smoke	Never drink alcohol	No	Yes	Married and living together	Low income (<RM3000)	Yes to help	Incorrect	Inadequate
Female	13 years	Malay	Never Smoke	Never drink alcohol	No	Yes	Married and living together	Low income (<RM3000)	Yes to help	Incorrect	Inadequate
Female	14 years	Malay	Never Smoke	Never drink alcohol	No	Yes	Divorce and seperated	Low income (<RM3000)	Yes to help	Incorrect	Inadequate
Female	14 years	Malay	Never Smoke	Never drink alcohol	Yes	Yes	Married and living together	High Income (>RM3000)	Yes to help	Incorrect	Inadequate
Female	13 years	Malay	Never Smoke	Never drink alcohol	No	Yes	Married and living together	Low income (<RM3000)	No to help	Incorrect	Inadequate
Female	14 years	Malay	Never Smoke	Never drink alcohol	No	Yes	Married and living together	High Income (>RM3000)	No to help	Incorrect	Inadequate
Female	14 years	Malay	Never Smoke	Never drink alcohol	No	No	Married and living together	High Income (>RM3000)	No to help	Incorrect	Inadequate
Female	14 years	non Malay	Never Smoke	Never drink alcohol	No	No	Married and living together	Low income (<RM3000)	No to help	Incorrect	Inadequate
Female	14 years	non Malay	Never Smoke	Never drink alcohol	No	Yes	Divorce and seperated	Low income (<RM3000)	Yes to help	Incorrect	Inadequate
Female	13 years	non Malay	Never Smoke	Never drink alcohol	No	Yes	Married and living together	Low income (<RM3000)	Yes to help	Incorrect	Inadequate
Female	14 years	Malay	Never Smoke	Never drink alcohol	Yes	Yes	Married and living together	Low income (<RM3000)	Yes to help	Incorrect	Inadequate
Female	14 years	Malay	Never Smoke	Never drink alcohol	No	Yes	Married and living together	High Income (>RM3000)	Yes to help	Incorrect	Inadequate
Female	13 years	Malay	Never Smoke	Never drink alcohol	No	No	Married and living together	Low income (<RM3000)	Yes to help	Incorrect	Inadequate
Female	14 years	Malay	Never Smoke	Never drink alcohol	Yes	Yes	Married and living together	Low income (<RM3000)	Yes to help	Incorrect	Inadequate
Female	13 years	Malay	Never Smoke	Never drink alcohol	No	No	Married and living together	High Income (>RM3000)	Yes to help	Incorrect	Inadequate
Female	14 years	Malay	Never Smoke	Never drink alcohol	No	No	Married and living together	Low income (<RM3000)	Yes to help	Incorrect	Inadequate
Female	13 years	non Malay	Never Smoke	Never drink alcohol	Yes	Yes	Married and living together	High Income (>RM3000)	Yes to help	Incorrect	Inadequate
Female	14 years	non Malay	Never Smoke	Never drink alcohol	No	Yes	Married and living together	Low income (<RM3000)	Yes to help	Incorrect	Inadequate
Female	13 years	Malay	Never Smoke	Never drink alcohol	No	No	Married and living together	Low income (<RM3000)	Yes to help	Incorrect	Inadequate
Female	13 years	non Malay	Never Smoke	Never drink alcohol	Yes	Yes	Married and living together	Low income (<RM3000)	Yes to help	Incorrect	Inadequate
Female	14 years	Malay	Never Smoke	Never drink alcohol	No	No	Married and living together	Low income (<RM3000)	Yes to help	Incorrect	Inadequate
Female	13 years	Malay	Never Smoke	Never drink alcohol	No	Yes	Married and living together	Low income (<RM3000)	No to help	Incorrect	Inadequate
Female	13 years	Malay	Never Smoke	Never drink alcohol	No	Yes	Married and living together	Low income (<RM3000)	No to help	Incorrect	Inadequate
Female	14 years	Malay	Never Smoke	Never drink alcohol	No	No	Married and living together	Low income (<RM3000)	No to help	Incorrect	Inadequate
Female	14 years	Malay	Never Smoke	Never drink alcohol	No	Yes	Married and living together	High Income (>RM3000)	No to help	Incorrect	Inadequate
Female	13 years	Malay	Never Smoke	Never drink alcohol	No	Yes	Married and living together	Low income (<RM3000)	Yes to help	Incorrect	Inadequate
Female	14 years	non Malay	Never Smoke	Never drink alcohol	No	No	Divorce and seperated	Low income (<RM3000)	Yes to help	Incorrect	Inadequate
Female	14 years	Malay	Never Smoke	Never drink alcohol	Yes	Yes	Divorce and seperated	Low income (<RM3000)	Yes to help	Incorrect	Inadequate
Female	14 years	Malay	Never Smoke	Never drink alcohol	No	Yes	Married and living together	High Income (>RM3000)	No to help	Incorrect	Inadequate
Female	13 years	Malay	Never Smoke	Never drink alcohol	No	No	Married and living together	Low income (<RM3000)	Yes to help	Incorrect	Inadequate
Female	13 years	Malay	Never Smoke	Never drink alcohol	No	No	Married and living together	Low income (<RM3000)	No to help	Incorrect	Inadequate
Female	13 years	non Malay	Never Smoke	Never drink alcohol	Yes	Yes	Married and living together	Low income (<RM3000)	No to help	Incorrect	Inadequate
Female	13 years	non Malay	Never Smoke	Never drink alcohol	No	No	Divorce and seperated	Low income (<RM3000)	Yes to help	Incorrect	Inadequate
Female	14 years	non Malay	Never Smoke	Never drink alcohol	No	No	Married and living together	Low income (<RM3000)	Yes to help	Incorrect	Inadequate
Female	13 years	Malay	Never Smoke	Never drink alcohol	No	No	Married and living together	Low income (<RM3000)	Yes to help	Incorrect	Inadequate
Female	14 years	Malay	Never Smoke	Never drink alcohol	No	No	Married and living together	High Income (>RM3000)	Yes to help	Incorrect	Inadequate
Female	14 years	non Malay	Never Smoke	Never drink alcohol	No	No	Married and living together	Low income (<RM3000)	Yes to help	Incorrect	Inadequate
Female	13 years	Malay	Never Smoke	Never drink alcohol	No	Yes	Married and living together	High Income (>RM3000)	Yes to help	Incorrect	Inadequate
Female	13 years	Malay	Never Smoke	Never drink alcohol	No	Yes	Divorce and seperated	High Income (>RM3000)	Yes to help	Incorrect	Inadequate
Female	13 years	Malay	Never Smoke	Never drink alcohol	No	No	Married and living together	Low income (<RM3000)	Yes to help	Incorrect	Inadequate
Female	14 years	non Malay	Never Smoke	Never drink alcohol	No	No	Married and living together	Low income (<RM3000)	Yes to help	Incorrect	Inadequate
Female	13 years	non Malay	Never Smoke	Drank alcohol	No	No	Divorce and seperated	High Income (>RM3000)	Yes to help	Incorrect	Inadequate
Female	14 years	non Malay	Never Smoke	Never drink alcohol	No	Yes	Married and living together	Low income (<RM3000)	Yes to help	Incorrect	Inadequate
Female	13 years	non Malay	Never Smoke	Drank alcohol	No	Yes	Married and living together	Low income (<RM3000)	Yes to help	Incorrect	Inadequate
Female	13 years	non Malay	Never Smoke	Never drink alcohol	No	No	Divorce and seperated	Low income (<RM3000)	Yes to help	Incorrect	Inadequate
Female	14 years	non Malay	Never Smoke	Never drink alcohol	No	No	Married and living together	Low income (<RM3000)	Yes to help	Incorrect	Inadequate
Female	14 years	non Malay	Never Smoke	Never drink alcohol	No	No	Married and living together	Low income (<RM3000)	Yes to help	Incorrect	Inadequate
Female	13 years	Malay	Never Smoke	Never drink alcohol	No	No	Married and living together	Low income (<RM3000)	Yes to help	Incorrect	Inadequate
Female	14 years	Malay	Never Smoke	Never drink alcohol	No	No	Married and living together	Low income (<RM3000)	Yes to help	Incorrect	Inadequate
Female	13 years	Malay	Never Smoke	Never drink alcohol	No	Yes	Married and living together	Low income (<RM3000)	Yes to help	Incorrect	Inadequate
Female	14 years	Malay	Never Smoke	Never drink alcohol	No	No	Married and living together	Low income (<RM3000)	Yes to help	Incorrect	Inadequate
Female	13 years	Malay	Never Smoke	Never drink alcohol	No	No	Married and living together	Low income (<RM3000)	Yes to help	Incorrect	Inadequate
Female	13 years	Malay	Never Smoke	Never drink alcohol	No	Yes	Married and living together	High Income (>RM3000)	Yes to help	Incorrect	Inadequate
Female	14 years	Malay	Never Smoke	Never drink alcohol	No	Yes	Married and living together	Low income (<RM3000)	Yes to help	Incorrect	Inadequate
Female	14 years	Malay	Never Smoke	Never drink alcohol	No	Yes	Divorce and seperated	Low income (<RM3000)	Yes to help	Incorrect	Inadequate
Female	14 years	Malay	Never Smoke	Never drink alcohol	No	Yes	Married and living together	Low income (<RM3000)	Yes to help	Incorrect	Inadequate
Female	14 years	Malay	Never Smoke	Never drink alcohol	No	No	Divorce and seperated	Low income (<RM3000)	Yes to help	Incorrect	Inadequate
Female	14 years	Malay	Never Smoke	Never drink alcohol	No	No	Married and living together	High Income (>RM3000)	Yes to help	Incorrect	Inadequate
Female	14 years	Malay	Never Smoke	Never drink alcohol	Yes	No	Married and living together	High Income (>RM3000)	Yes to help	Incorrect	Inadequate
Female	13 years	Malay	Never Smoke	Never drink alcohol	No	Yes	Married and living together	Low income (<RM3000)	Yes to help	Incorrect	Inadequate
Female	13 years	Malay	Never Smoke	Never drink alcohol	No	No	Married and living together	Low income (<RM3000)	Yes to help	Incorrect	Inadequate
Female	14 years	Malay	Never Smoke	Never drink alcohol	No	No	Married and living together	Low income (<RM3000)	Yes to help	Incorrect	Inadequate
Female	13 years	Malay	Never Smoke	Never drink alcohol	No	No	Married and living together	Low income (<RM3000)	Yes to help	Incorrect	Inadequate
Female	13 years	Malay	Never Smoke	Never drink alcohol	No	No	Married and living together	Low income (<RM3000)	Yes to help	Incorrect	Inadequate
Female	14 years	Malay	Smoke	Never drink alcohol	No	Yes	Married and living together	Low income (<RM3000)	Yes to help	Incorrect	Inadequate
Female	14 years	Malay	Never Smoke	Never drink alcohol	Yes	No	Married and living together	Low income (<RM3000)	Yes to help	Incorrect	Inadequate
Female	14 years	Malay	Never Smoke	Never drink alcohol	No	Yes	Married and living together	Low income (<RM3000)	Yes to help	Incorrect	Inadequate
Female	13 years	Malay	Never Smoke	Never drink alcohol	No	Yes	Married and living together	High Income (>RM3000)	Yes to help	Incorrect	Inadequate
Female	14 years	Malay	Never Smoke	Never drink alcohol	No	Yes	Married and living together	High Income (>RM3000)	Yes to help	Incorrect	Inadequate
Female	14 years	Malay	Never Smoke	Never drink alcohol	Yes	No	Married and living together	Low income (<RM3000)	Yes to help	Incorrect	Inadequate
Female	13 years	Malay	Never Smoke	Never drink alcohol	No	No	Married and living together	Low income (<RM3000)	Yes to help	Incorrect	Inadequate
Female	14 years	Malay	Never Smoke	Never drink alcohol	No	No	Married and living together	Low income (<RM3000)	Yes to help	Incorrect	Inadequate
Female	13 years	Malay	Never Smoke	Never drink alcohol	No	Yes	Married and living together	Low income (<RM3000)	Yes to help	Incorrect	Inadequate
Female	13 years	Malay	Never Smoke	Never drink alcohol	No	Yes	Married and living together	High Income (>RM3000)	Yes to help	Incorrect	Inadequate
Female	13 years	Malay	Never Smoke	Never drink alcohol	No	Yes	Married and living together	Low income (<RM3000)	Yes to help	Incorrect	Inadequate
Female	13 years	Malay	Never Smoke	Never drink alcohol	No	Yes	Married and living together	Low income (<RM3000)	Yes to help	Incorrect	Inadequate
Female	13 years	Malay	Never Smoke	Never drink alcohol	No	Yes	Married and living together	High Income (>RM3000)	Yes to help	Incorrect	Inadequate
Female	13 years	non Malay	Never Smoke	Never drink alcohol	No	No	Married and living together	Low income (<RM3000)	Yes to help	Incorrect	Inadequate
Female	13 years	non Malay	Never Smoke	Never drink alcohol	No	No	Married and living together	Low income (<RM3000)	Yes to help	Incorrect	Inadequate
Female	14 years	Malay	Never Smoke	Never drink alcohol	No	Yes	Married and living together	High Income (>RM3000)	Yes to help	Incorrect	Inadequate
Female	14 years	Malay	Never Smoke	Never drink alcohol	No	Yes	Married and living together	Low income (<RM3000)	Yes to help	Incorrect	Inadequate
Female	14 years	Malay	Never Smoke	Never drink alcohol	No	No	Married and living together	Low income (<RM3000)	Yes to help	Incorrect	Inadequate
Female	13 years	non Malay	Never Smoke	Drank alcohol	No	No	Divorce and seperated	Low income (<RM3000)	Yes to help	Incorrect	Inadequate
Female	14 years	non Malay	Never Smoke	Never drink alcohol	No	No	Married and living together	High Income (>RM3000)	Yes to help	Incorrect	Inadequate
Female	13 years	Malay	Never Smoke	Never drink alcohol	No	No	Married and living together	High Income (>RM3000)	Yes to help	Incorrect	Inadequate
Female	13 years	Malay	Never Smoke	Never drink alcohol	No	Yes	Married and living together	High Income (>RM3000)	Yes to help	Incorrect	Inadequate
Female	13 years	non Malay	Never Smoke	Never drink alcohol	Yes	Yes	Married and living together	Low income (<RM3000)	Yes to help	Incorrect	Inadequate
Female	13 years	Malay	Never Smoke	Never drink alcohol	No	Yes	Married and living together	High Income (>RM3000)	Yes to help	Incorrect	Inadequate
Female	14 years	Malay	Never Smoke	Never drink alcohol	No	No	Married and living together	Low income (<RM3000)	Yes to help	Incorrect	Inadequate
Female	14 years	Malay	Never Smoke	Never drink alcohol	No	No	Married and living together	Low income (<RM3000)	Yes to help	Incorrect	Inadequate
Female	13 years	Malay	Never Smoke	Never drink alcohol	No	Yes	Married and living together	Low income (<RM3000)	Yes to help	Incorrect	Inadequate
Female	13 years	Malay	Never Smoke	Never drink alcohol	Yes	No	Married and living together	High Income (>RM3000)	Yes to help	Incorrect	Inadequate
Female	13 years	non Malay	Never Smoke	Never drink alcohol	No	No	Married and living together	High Income (>RM3000)	Yes to help	Incorrect	Inadequate
Female	13 years	Malay	Never Smoke	Never drink alcohol	No	No	Married and living together	High Income (>RM3000)	Yes to help	Incorrect	Inadequate
Female	13 years	Malay	Never Smoke	Never drink alcohol	No	No	Married and living together	High Income (>RM3000)	Yes to help	Incorrect	Inadequate
Female	14 years	Malay	Never Smoke	Never drink alcohol	No	Yes	Married and living together	Low income (<RM3000)	Yes to help	Incorrect	Inadequate
Female	14 years	Malay	Never Smoke	Never drink alcohol	No	No	Married and living together	Low income (<RM3000)	Yes to help	Incorrect	Inadequate
Female	13 years	Malay	Smoke	Never drink alcohol	No	Yes	Divorce and seperated	Low income (<RM3000)	Yes to help	Incorrect	Inadequate
Female	14 years	Malay	Never Smoke	Never drink alcohol	No	No	Married and living together	High Income (>RM3000)	Yes to help	Incorrect	Inadequate
Female	13 years	Malay	Never Smoke	Never drink alcohol	No	Yes	Married and living together	Low income (<RM3000)	Yes to help	Incorrect	Inadequate
Female	13 years	Malay	Never Smoke	Never drink alcohol	No	Yes	Divorce and seperated	Low income (<RM3000)	No to help	Incorrect	Inadequate
Female	13 years	Malay	Never Smoke	Never drink alcohol	Yes	Yes	Married and living together	Low income (<RM3000)	No to help	Incorrect	Inadequate
Female	14 years	Malay	Never Smoke	Never drink alcohol	Yes	Yes	Married and living together	Low income (<RM3000)	No to help	Incorrect	Inadequate
Female	14 years	Malay	Never Smoke	Never drink alcohol	No	No	Divorce and seperated	Low income (<RM3000)	No to help	Incorrect	Inadequate
Female	13 years	Malay	Never Smoke	Never drink alcohol	No	No	Married and living together	High Income (>RM3000)	No to help	Incorrect	Inadequate
Female	13 years	Malay	Smoke	Never drink alcohol	No	Yes	Divorce and seperated	Low income (<RM3000)	No to help	Incorrect	Inadequate
Female	14 years	Malay	Never Smoke	Never drink alcohol	No	No	Married and living together	Low income (<RM3000)	No to help	Incorrect	Inadequate
Female	14 years	non Malay	Never Smoke	Never drink alcohol	No	Yes	Divorce and seperated	Low income (<RM3000)	No to help	Incorrect	Inadequate
Female	14 years	Malay	Never Smoke	Never drink alcohol	No	Yes	Married and living together	Low income (<RM3000)	No to help	Incorrect	Inadequate
Female	14 years	Malay	Never Smoke	Never drink alcohol	No	No	Married and living together	High Income (>RM3000)	No to help	Incorrect	Inadequate
Female	13 years	non Malay	Never Smoke	Drank alcohol	No	Yes	Married and living together	Low income (<RM3000)	No to help	Incorrect	Inadequate
Female	13 years	Malay	Never Smoke	Never drink alcohol	No	Yes	Divorce and seperated	Low income (<RM3000)	No to help	Incorrect	Inadequate
Female	14 years	Malay	Never Smoke	Never drink alcohol	No	No	Married and living together	High Income (>RM3000)	No to help	Incorrect	Inadequate
Female	13 years	non Malay	Never Smoke	Never drink alcohol	No	Yes	Divorce and seperated	Low income (<RM3000)	No to help	Incorrect	Inadequate
Female	13 years	Malay	Never Smoke	Never drink alcohol	No	Yes	Married and living together	Low income (<RM3000)	No to help	Incorrect	Inadequate
Female	13 years	Malay	Never Smoke	Never drink alcohol	No	Yes	Married and living together	Low income (<RM3000)	No to help	Incorrect	Inadequate
Female	13 years	non Malay	Never Smoke	Never drink alcohol	No	No	Married and living together	Low income (<RM3000)	No to help	Incorrect	Inadequate
Female	13 years	Malay	Never Smoke	Never drink alcohol	No	Yes	Married and living together	Low income (<RM3000)	No to help	Incorrect	Inadequate
Female	13 years	non Malay	Never Smoke	Drank alcohol	No	Yes	Married and living together	Low income (<RM3000)	No to help	Incorrect	Inadequate
Female	13 years	Malay	Never Smoke	Never drink alcohol	No	Yes	Married and living together	Low income (<RM3000)	Yes to help	Incorrect	Inadequate
Female	13 years	non Malay	Never Smoke	Never drink alcohol	No	No	Divorce and seperated	High Income (>RM3000)	Yes to help	Incorrect	Inadequate
Female	14 years	Malay	Never Smoke	Never drink alcohol	No	No	Married and living together	High Income (>RM3000)	Yes to help	Incorrect	Inadequate
Female	13 years	Malay	Never Smoke	Never drink alcohol	No	Yes	Divorce and seperated	Low income (<RM3000)	Yes to help	Incorrect	Inadequate
Female	13 years	Malay	Never Smoke	Never drink alcohol	No	Yes	Divorce and seperated	Low income (<RM3000)	Yes to help	Incorrect	Inadequate
Female	13 years	Malay	Never Smoke	Never drink alcohol	Yes	Yes	Married and living together	Low income (<RM3000)	Yes to help	Incorrect	Inadequate
Female	14 years	Malay	Never Smoke	Never drink alcohol	No	Yes	Married and living together	Low income (<RM3000)	Yes to help	Incorrect	Inadequate
Female	13 years	Malay	Never Smoke	Never drink alcohol	No	No	Married and living together	Low income (<RM3000)	Yes to help	Incorrect	Inadequate
Female	13 years	Malay	Never Smoke	Never drink alcohol	No	No	Married and living together	Low income (<RM3000)	Yes to help	Incorrect	Inadequate
Female	14 years	Malay	Never Smoke	Never drink alcohol	No	Yes	Married and living together	Low income (<RM3000)	Yes to help	Incorrect	Inadequate
Female	13 years	Malay	Never Smoke	Never drink alcohol	No	Yes	Married and living together	Low income (<RM3000)	Yes to help	Incorrect	Inadequate
Female	13 years	Malay	Never Smoke	Never drink alcohol	No	No	Married and living together	Low income (<RM3000)	Yes to help	Incorrect	Inadequate
Female	14 years	Malay	Never Smoke	Never drink alcohol	No	No	Married and living together	High Income (>RM3000)	Yes to help	Incorrect	Inadequate
Female	14 years	Malay	Never Smoke	Never drink alcohol	No	Yes	Married and living together	Low income (<RM3000)	Yes to help	Incorrect	Inadequate
Female	14 years	Malay	Never Smoke	Never drink alcohol	No	No	Married and living together	High Income (>RM3000)	Yes to help	Incorrect	Inadequate
Female	13 years	Malay	Never Smoke	Never drink alcohol	No	No	Married and living together	Low income (<RM3000)	Yes to help	Incorrect	Inadequate
Female	13 years	Malay	Never Smoke	Never drink alcohol	No	No	Married and living together	High Income (>RM3000)	Yes to help	Incorrect	Inadequate
Female	14 years	Malay	Never Smoke	Never drink alcohol	No	No	Married and living together	Low income (<RM3000)	Yes to help	Incorrect	Inadequate
Female	14 years	Malay	Never Smoke	Never drink alcohol	Yes	Yes	Divorce and seperated	Low income (<RM3000)	Yes to help	Incorrect	Inadequate
Female	13 years	Malay	Never Smoke	Never drink alcohol	No	No	Married and living together	Low income (<RM3000)	Yes to help	Incorrect	Inadequate
Female	14 years	Malay	Never Smoke	Never drink alcohol	No	No	Married and living together	Low income (<RM3000)	Yes to help	Incorrect	Inadequate
Female	13 years	non Malay	Never Smoke	Never drink alcohol	No	No	Divorce and seperated	High Income (>RM3000)	Yes to help	Incorrect	Inadequate
Female	13 years	Malay	Never Smoke	Never drink alcohol	No	Yes	Married and living together	Low income (<RM3000)	Yes to help	Incorrect	Inadequate
Female	13 years	Malay	Never Smoke	Never drink alcohol	No	Yes	Married and living together	Low income (<RM3000)	No to help	Incorrect	Inadequate
Female	14 years	non Malay	Never Smoke	Never drink alcohol	No	Yes	Married and living together	Low income (<RM3000)	No to help	Incorrect	Inadequate
Female	14 years	Malay	Never Smoke	Never drink alcohol	Yes	No	Married and living together	High Income (>RM3000)	No to help	Incorrect	Inadequate
Female	13 years	Malay	Never Smoke	Never drink alcohol	No	No	Married and living together	High Income (>RM3000)	Yes to help	Incorrect	Inadequate
Female	13 years	non Malay	Never Smoke	Never drink alcohol	No	No	Married and living together	Low income (<RM3000)	Yes to help	Incorrect	Inadequate
Female	14 years	non Malay	Never Smoke	Never drink alcohol	No	Yes	Married and living together	Low income (<RM3000)	Yes to help	Incorrect	Inadequate
Female	14 years	Malay	Never Smoke	Never drink alcohol	No	Yes	Married and living together	Low income (<RM3000)	Yes to help	Incorrect	Inadequate
Female	13 years	non Malay	Never Smoke	Never drink alcohol	No	No	Married and living together	Low income (<RM3000)	Yes to help	Incorrect	Inadequate
Female	13 years	non Malay	Never Smoke	Never drink alcohol	No	No	Married and living together	High Income (>RM3000)	Yes to help	Incorrect	Inadequate
Female	14 years	non Malay	Never Smoke	Drank alcohol	No	No	Divorce and seperated	Low income (<RM3000)	Yes to help	Incorrect	Inadequate
Female	13 years	non Malay	Never Smoke	Never drink alcohol	No	No	Divorce and seperated	Low income (<RM3000)	Yes to help	Incorrect	Inadequate
Female	13 years	non Malay	Never Smoke	Never drink alcohol	No	Yes	Married and living together	Low income (<RM3000)	Yes to help	Incorrect	Inadequate
Female	13 years	non Malay	Never Smoke	Never drink alcohol	No	Yes	Married and living together	High Income (>RM3000)	Yes to help	Incorrect	Inadequate
Female	14 years	Malay	Never Smoke	Never drink alcohol	No	No	Married and living together	High Income (>RM3000)	Yes to help	Incorrect	Inadequate
Female	14 years	Malay	Never Smoke	Never drink alcohol	No	Yes	Married and living together	High Income (>RM3000)	Yes to help	Incorrect	Inadequate
Female	14 years	Malay	Never Smoke	Never drink alcohol	No	Yes	Married and living together	Low income (<RM3000)	Yes to help	Incorrect	Inadequate
Female	13 years	Malay	Never Smoke	Never drink alcohol	No	Yes	Married and living together	Low income (<RM3000)	Yes to help	Incorrect	Inadequate
Female	13 years	Malay	Never Smoke	Never drink alcohol	No	No	Married and living together	Low income (<RM3000)	Yes to help	Incorrect	Inadequate
Female	14 years	Malay	Never Smoke	Never drink alcohol	No	No	Married and living together	Low income (<RM3000)	Yes to help	Incorrect	Inadequate
Female	13 years	Malay	Never Smoke	Never drink alcohol	No	Yes	Married and living together	High Income (>RM3000)	Yes to help	Incorrect	Inadequate
Female	13 years	Malay	Never Smoke	Never drink alcohol	No	Yes	Married and living together	Low income (<RM3000)	Yes to help	Incorrect	Inadequate
Female	14 years	Malay	Never Smoke	Never drink alcohol	No	No	Married and living together	Low income (<RM3000)	Yes to help	Incorrect	Inadequate
Female	13 years	Malay	Never Smoke	Never drink alcohol	No	Yes	Divorce and seperated	Low income (<RM3000)	Yes to help	Incorrect	Inadequate
Female	14 years	Malay	Never Smoke	Never drink alcohol	No	Yes	Married and living together	High Income (>RM3000)	Yes to help	Incorrect	Inadequate
Female	14 years	Malay	Never Smoke	Never drink alcohol	No	No	Married and living together	Low income (<RM3000)	Yes to help	Incorrect	Inadequate
Female	14 years	Malay	Never Smoke	Never drink alcohol	Yes	Yes	Married and living together	Low income (<RM3000)	Yes to help	Incorrect	Inadequate
Female	13 years	non Malay	Never Smoke	Never drink alcohol	No	No	Married and living together	Low income (<RM3000)	Yes to help	Incorrect	Inadequate
Female	13 years	Malay	Never Smoke	Never drink alcohol	No	Yes	Divorce and seperated	Low income (<RM3000)	Yes to help	Incorrect	Inadequate
Female	14 years	non Malay	Never Smoke	Never drink alcohol	No	Yes	Married and living together	High Income (>RM3000)	Yes to help	Incorrect	Inadequate
Female	13 years	Malay	Never Smoke	Never drink alcohol	No	No	Married and living together	Low income (<RM3000)	Yes to help	Incorrect	Inadequate
Female	13 years	Malay	Never Smoke	Never drink alcohol	No	Yes	Married and living together	Low income (<RM3000)	Yes to help	Incorrect	Inadequate
Female	14 years	Malay	Never Smoke	Never drink alcohol	No	No	Married and living together	High Income (>RM3000)	Yes to help	Incorrect	Inadequate
Female	14 years	non Malay	Never Smoke	Drank alcohol	No	Yes	Married and living together	High Income (>RM3000)	Yes to help	Incorrect	Inadequate
Female	14 years	Malay	Never Smoke	Never drink alcohol	No	Yes	Married and living together	Low income (<RM3000)	Yes to help	Incorrect	Inadequate
Female	13 years	non Malay	Never Smoke	Never drink alcohol	No	Yes	Married and living together	Low income (<RM3000)	Yes to help	Incorrect	Inadequate
Female	14 years	Malay	Never Smoke	Never drink alcohol	No	No	Married and living together	Low income (<RM3000)	Yes to help	Incorrect	Inadequate
Female	13 years	non Malay	Never Smoke	Never drink alcohol	No	Yes	Married and living together	High Income (>RM3000)	Yes to help	Incorrect	Inadequate
Female	14 years	non Malay	Never Smoke	Never drink alcohol	No	No	Married and living together	Low income (<RM3000)	Yes to help	Incorrect	Inadequate
Female	14 years	Malay	Never Smoke	Never drink alcohol	No	Yes	Married and living together	Low income (<RM3000)	No to help	Incorrect	Inadequate
Female	13 years	Malay	Never Smoke	Never drink alcohol	No	Yes	Married and living together	Low income (<RM3000)	No to help	Incorrect	Inadequate
Female	14 years	non Malay	Never Smoke	Never drink alcohol	No	Yes	Married and living together	Low income (<RM3000)	No to help	Incorrect	Inadequate
Female	13 years	non Malay	Never Smoke	Never drink alcohol	No	No	Married and living together	Low income (<RM3000)	Yes to help	Incorrect	Inadequate
Female	14 years	Malay	Never Smoke	Never drink alcohol	No	No	Married and living together	High Income (>RM3000)	Yes to help	Incorrect	Inadequate
Female	13 years	Malay	Never Smoke	Never drink alcohol	Yes	Yes	Married and living together	Low income (<RM3000)	Yes to help	Incorrect	Inadequate
Female	13 years	Malay	Never Smoke	Never drink alcohol	Yes	Yes	Married and living together	Low income (<RM3000)	Yes to help	Incorrect	Inadequate
Female	14 years	Malay	Never Smoke	Never drink alcohol	No	Yes	Married and living together	Low income (<RM3000)	Yes to help	Incorrect	Inadequate
Female	14 years	Malay	Never Smoke	Never drink alcohol	No	Yes	Married and living together	Low income (<RM3000)	Yes to help	Incorrect	Inadequate
Female	14 years	Malay	Never Smoke	Never drink alcohol	Yes	Yes	Married and living together	Low income (<RM3000)	Yes to help	Incorrect	Inadequate
Female	13 years	Malay	Never Smoke	Never drink alcohol	No	Yes	Married and living together	High Income (>RM3000)	Yes to help	Incorrect	Inadequate
Female	13 years	Malay	Never Smoke	Never drink alcohol	No	Yes	Married and living together	Low income (<RM3000)	No to help	Incorrect	Inadequate
Female	13 years	Malay	Never Smoke	Never drink alcohol	No	Yes	Married and living together	Low income (<RM3000)	No to help	Incorrect	Inadequate
Female	13 years	Malay	Never Smoke	Never drink alcohol	No	No	Married and living together	Low income (<RM3000)	No to help	Incorrect	Inadequate
Female	13 years	Malay	Never Smoke	Never drink alcohol	No	Yes	Married and living together	High Income (>RM3000)	No to help	Incorrect	Inadequate
Female	13 years	Malay	Never Smoke	Never drink alcohol	No	Yes	Married and living together	Low income (<RM3000)	No to help	Incorrect	Inadequate
Female	13 years	Malay	Never Smoke	Never drink alcohol	No	Yes	Divorce and seperated	High Income (>RM3000)	No to help	Incorrect	Inadequate
Female	14 years	Malay	Never Smoke	Never drink alcohol	Yes	Yes	Married and living together	Low income (<RM3000)	No to help	Incorrect	Inadequate
Female	14 years	Malay	Never Smoke	Never drink alcohol	No	Yes	Married and living together	Low income (<RM3000)	Yes to help	Incorrect	Inadequate
Female	13 years	non Malay	Never Smoke	Drank alcohol	No	No	Married and living together	Low income (<RM3000)	Yes to help	Incorrect	Inadequate
Female	13 years	Malay	Never Smoke	Never drink alcohol	No	Yes	Married and living together	Low income (<RM3000)	Yes to help	Incorrect	Inadequate
Female	13 years	non Malay	Never Smoke	Never drink alcohol	No	No	Married and living together	Low income (<RM3000)	Yes to help	Incorrect	Inadequate
Female	14 years	Malay	Never Smoke	Never drink alcohol	No	Yes	Married and living together	Low income (<RM3000)	Yes to help	Incorrect	Inadequate
Female	14 years	Malay	Never Smoke	Never drink alcohol	No	Yes	Married and living together	Low income (<RM3000)	Yes to help	Incorrect	Inadequate
Female	14 years	non Malay	Never Smoke	Drank alcohol	No	No	Married and living together	Low income (<RM3000)	Yes to help	Incorrect	Inadequate
Female	13 years	Malay	Never Smoke	Never drink alcohol	No	No	Married and living together	Low income (<RM3000)	Yes to help	Incorrect	Inadequate
Female	14 years	Malay	Never Smoke	Never drink alcohol	No	No	Married and living together	Low income (<RM3000)	Yes to help	Incorrect	Inadequate
Female	13 years	Malay	Never Smoke	Never drink alcohol	No	Yes	Married and living together	Low income (<RM3000)	Yes to help	Incorrect	Inadequate
Female	13 years	Malay	Never Smoke	Never drink alcohol	No	No	Married and living together	Low income (<RM3000)	Yes to help	Incorrect	Inadequate
Female	14 years	non Malay	Never Smoke	Never drink alcohol	No	No	Married and living together	Low income (<RM3000)	Yes to help	Incorrect	Inadequate
Female	13 years	non Malay	Never Smoke	Never drink alcohol	No	No	Married and living together	Low income (<RM3000)	Yes to help	Incorrect	Inadequate
Female	14 years	Malay	Never Smoke	Never drink alcohol	No	No	Married and living together	Low income (<RM3000)	Yes to help	Incorrect	Inadequate
Female	14 years	Malay	Never Smoke	Never drink alcohol	No	No	Married and living together	High Income (>RM3000)	Yes to help	Incorrect	Inadequate
Female	14 years	Malay	Never Smoke	Never drink alcohol	No	No	Married and living together	Low income (<RM3000)	Yes to help	Incorrect	Inadequate
Female	13 years	Malay	Never Smoke	Never drink alcohol	No	No	Married and living together	High Income (>RM3000)	Yes to help	Incorrect	Inadequate
Female	14 years	non Malay	Never Smoke	Never drink alcohol	No	No	Divorce and seperated	Low income (<RM3000)	Yes to help	Incorrect	Inadequate
Female	13 years	Malay	Never Smoke	Never drink alcohol	No	No	Married and living together	Low income (<RM3000)	Yes to help	Incorrect	Inadequate
Female	14 years	non Malay	Never Smoke	Never drink alcohol	No	No	Married and living together	Low income (<RM3000)	Yes to help	Incorrect	Inadequate
Female	13 years	non Malay	Never Smoke	Never drink alcohol	No	No	Married and living together	Low income (<RM3000)	Yes to help	Incorrect	Inadequate
Female	14 years	non Malay	Never Smoke	Never drink alcohol	No	Yes	Married and living together	Low income (<RM3000)	Yes to help	Incorrect	Inadequate
Female	14 years	Malay	Never Smoke	Never drink alcohol	Yes	Yes	Divorce and seperated	Low income (<RM3000)	Yes to help	Incorrect	Inadequate
Female	13 years	Malay	Never Smoke	Never drink alcohol	No	No	Married and living together	High Income (>RM3000)	Yes to help	Incorrect	Inadequate
Female	13 years	Malay	Never Smoke	Never drink alcohol	No	No	Married and living together	High Income (>RM3000)	Yes to help	Incorrect	Inadequate
Female	14 years	non Malay	Never Smoke	Never drink alcohol	No	No	Married and living together	High Income (>RM3000)	Yes to help	Incorrect	Inadequate
Female	13 years	non Malay	Never Smoke	Drank alcohol	No	Yes	Married and living together	Low income (<RM3000)	Yes to help	Incorrect	Inadequate
Female	14 years	non Malay	Never Smoke	Never drink alcohol	No	No	Married and living together	Low income (<RM3000)	Yes to help	Incorrect	Inadequate
Female	14 years	non Malay	Never Smoke	Never drink alcohol	No	No	Divorce and seperated	Low income (<RM3000)	Yes to help	Incorrect	Inadequate
Female	14 years	non Malay	Never Smoke	Never drink alcohol	No	No	Divorce and seperated	High Income (>RM3000)	Yes to help	Incorrect	Inadequate
Female	14 years	non Malay	Never Smoke	Drank alcohol	No	Yes	Married and living together	High Income (>RM3000)	Yes to help	Incorrect	Inadequate
Female	13 years	non Malay	Never Smoke	Never drink alcohol	No	No	Married and living together	Low income (<RM3000)	Yes to help	Incorrect	Inadequate
Female	13 years	Malay	Never Smoke	Never drink alcohol	No	No	Married and living together	High Income (>RM3000)	Yes to help	Incorrect	Inadequate
Female	14 years	non Malay	Never Smoke	Never drink alcohol	No	No	Divorce and seperated	Low income (<RM3000)	Yes to help	Incorrect	Inadequate
Female	14 years	Malay	Never Smoke	Never drink alcohol	No	No	Married and living together	Low income (<RM3000)	Yes to help	Incorrect	Inadequate
Female	14 years	Malay	Never Smoke	Never drink alcohol	No	Yes	Divorce and seperated	Low income (<RM3000)	Yes to help	Incorrect	Inadequate
Female	14 years	Malay	Never Smoke	Never drink alcohol	No	No	Married and living together	High Income (>RM3000)	Yes to help	Incorrect	Inadequate
Female	13 years	Malay	Never Smoke	Never drink alcohol	No	No	Divorce and seperated	Low income (<RM3000)	Yes to help	Incorrect	Inadequate
Female	14 years	Malay	Never Smoke	Never drink alcohol	No	No	Married and living together	Low income (<RM3000)	Yes to help	Incorrect	Inadequate
Female	14 years	Malay	Never Smoke	Never drink alcohol	No	No	Married and living together	Low income (<RM3000)	Yes to help	Incorrect	Inadequate
Female	14 years	Malay	Never Smoke	Never drink alcohol	No	No	Married and living together	Low income (<RM3000)	Yes to help	Incorrect	Inadequate
Female	14 years	Malay	Never Smoke	Never drink alcohol	No	Yes	Divorce and seperated	Low income (<RM3000)	Yes to help	Incorrect	Inadequate
Female	14 years	Malay	Never Smoke	Never drink alcohol	No	No	Married and living together	Low income (<RM3000)	Yes to help	Incorrect	Inadequate
Female	14 years	Malay	Never Smoke	Never drink alcohol	No	No	Married and living together	Low income (<RM3000)	Yes to help	Incorrect	Inadequate
Female	14 years	Malay	Never Smoke	Never drink alcohol	No	Yes	Married and living together	High Income (>RM3000)	Yes to help	Incorrect	Inadequate
Female	14 years	non Malay	Never Smoke	Never drink alcohol	No	No	Married and living together	Low income (<RM3000)	Yes to help	Incorrect	Inadequate
Female	14 years	non Malay	Never Smoke	Never drink alcohol	No	Yes	Married and living together	High Income (>RM3000)	Yes to help	Incorrect	Inadequate
Female	13 years	Malay	Never Smoke	Never drink alcohol	No	No	Married and living together	Low income (<RM3000)	Yes to help	Incorrect	Inadequate
Female	13 years	Malay	Never Smoke	Never drink alcohol	No	No	Married and living together	High Income (>RM3000)	Yes to help	Incorrect	Inadequate
Female	14 years	non Malay	Never Smoke	Drank alcohol	No	No	Married and living together	Low income (<RM3000)	Yes to help	Incorrect	Inadequate
Female	14 years	non Malay	Never Smoke	Never drink alcohol	No	Yes	Married and living together	Low income (<RM3000)	Yes to help	Incorrect	Inadequate
Female	13 years	non Malay	Never Smoke	Never drink alcohol	No	Yes	Married and living together	High Income (>RM3000)	Yes to help	Incorrect	Inadequate
Female	14 years	Malay	Never Smoke	Never drink alcohol	No	No	Married and living together	High Income (>RM3000)	Yes to help	Incorrect	Inadequate
Female	13 years	non Malay	Never Smoke	Never drink alcohol	No	Yes	Married and living together	Low income (<RM3000)	Yes to help	Incorrect	Inadequate
Female	14 years	non Malay	Never Smoke	Never drink alcohol	No	Yes	Married and living together	Low income (<RM3000)	Yes to help	Incorrect	Inadequate
Female	14 years	non Malay	Never Smoke	Never drink alcohol	Yes	No	Married and living together	Low income (<RM3000)	Yes to help	Incorrect	Inadequate
Female	13 years	non Malay	Never Smoke	Never drink alcohol	Yes	Yes	Married and living together	High Income (>RM3000)	Yes to help	Incorrect	Inadequate
Female	14 years	Malay	Never Smoke	Never drink alcohol	No	Yes	Married and living together	Low income (<RM3000)	Yes to help	Incorrect	Inadequate
Female	13 years	non Malay	Never Smoke	Never drink alcohol	No	No	Married and living together	Low income (<RM3000)	Yes to help	Incorrect	Inadequate
Female	14 years	non Malay	Never Smoke	Never drink alcohol	No	No	Married and living together	Low income (<RM3000)	Yes to help	Incorrect	Inadequate
Female	13 years	non Malay	Never Smoke	Never drink alcohol	No	Yes	Married and living together	Low income (<RM3000)	Yes to help	Incorrect	Inadequate
Female	13 years	Malay	Never Smoke	Never drink alcohol	No	No	Married and living together	Low income (<RM3000)	Yes to help	Incorrect	Inadequate
Female	14 years	Malay	Never Smoke	Never drink alcohol	No	No	Married and living together	High Income (>RM3000)	Yes to help	Incorrect	Inadequate
Female	14 years	Malay	Never Smoke	Never drink alcohol	No	Yes	Married and living together	Low income (<RM3000)	Yes to help	Incorrect	Inadequate
Female	13 years	Malay	Never Smoke	Never drink alcohol	No	Yes	Married and living together	High Income (>RM3000)	Yes to help	Incorrect	Inadequate
Female	13 years	non Malay	Never Smoke	Never drink alcohol	No	No	Married and living together	High Income (>RM3000)	Yes to help	Incorrect	Inadequate
Female	13 years	Malay	Never Smoke	Never drink alcohol	No	No	Married and living together	High Income (>RM3000)	Yes to help	Incorrect	Inadequate
Female	14 years	Malay	Never Smoke	Never drink alcohol	No	Yes	Married and living together	Low income (<RM3000)	Yes to help	Incorrect	Inadequate
Female	14 years	Malay	Never Smoke	Never drink alcohol	No	No	Married and living together	Low income (<RM3000)	Yes to help	Incorrect	Inadequate
Female	14 years	Malay	Never Smoke	Never drink alcohol	Yes	Yes	Married and living together	Low income (<RM3000)	Yes to help	Incorrect	Inadequate
Female	14 years	Malay	Never Smoke	Never drink alcohol	No	No	Married and living together	Low income (<RM3000)	Yes to help	Incorrect	Inadequate
Female	13 years	Malay	Never Smoke	Never drink alcohol	No	Yes	Married and living together	High Income (>RM3000)	Yes to help	Incorrect	Inadequate
Female	14 years	Malay	Never Smoke	Never drink alcohol	No	No	Married and living together	Low income (<RM3000)	Yes to help	Incorrect	Inadequate
Female	13 years	Malay	Never Smoke	Never drink alcohol	No	Yes	Married and living together	High Income (>RM3000)	Yes to help	Incorrect	Inadequate
Female	14 years	Malay	Never Smoke	Never drink alcohol	No	Yes	Married and living together	Low income (<RM3000)	Yes to help	Incorrect	Inadequate
Female	14 years	Malay	Never Smoke	Never drink alcohol	No	Yes	Married and living together	High Income (>RM3000)	Yes to help	Incorrect	Inadequate
Female	13 years	Malay	Never Smoke	Never drink alcohol	No	Yes	Married and living together	Low income (<RM3000)	Yes to help	Incorrect	Inadequate
Female	14 years	Malay	Never Smoke	Never drink alcohol	Yes	No	Married and living together	High Income (>RM3000)	Yes to help	Incorrect	Inadequate
Female	14 years	Malay	Never Smoke	Never drink alcohol	No	Yes	Married and living together	Low income (<RM3000)	Yes to help	Incorrect	Inadequate
Female	13 years	Malay	Never Smoke	Never drink alcohol	No	No	Married and living together	Low income (<RM3000)	Yes to help	Incorrect	Inadequate
Female	13 years	Malay	Never Smoke	Never drink alcohol	No	No	Married and living together	Low income (<RM3000)	Yes to help	Incorrect	Inadequate
Female	14 years	Malay	Never Smoke	Never drink alcohol	No	No	Married and living together	High Income (>RM3000)	Yes to help	Incorrect	Inadequate
Female	14 years	non Malay	Never Smoke	Never drink alcohol	No	No	Married and living together	Low income (<RM3000)	Yes to help	Incorrect	Inadequate
Female	13 years	Malay	Never Smoke	Never drink alcohol	No	Yes	Married and living together	Low income (<RM3000)	Yes to help	Incorrect	Inadequate
Female	14 years	Malay	Never Smoke	Never drink alcohol	No	No	Married and living together	Low income (<RM3000)	Yes to help	Incorrect	Inadequate
Female	13 years	Malay	Never Smoke	Never drink alcohol	No	No	Married and living together	High Income (>RM3000)	Yes to help	Incorrect	Inadequate
Female	14 years	Malay	Never Smoke	Never drink alcohol	No	Yes	Married and living together	Low income (<RM3000)	Yes to help	Incorrect	Inadequate
Female	14 years	non Malay	Never Smoke	Never drink alcohol	No	No	Divorce and seperated	Low income (<RM3000)	Yes to help	Incorrect	Inadequate
Female	14 years	Malay	Never Smoke	Never drink alcohol	No	No	Married and living together	Low income (<RM3000)	Yes to help	Incorrect	Inadequate
Female	14 years	non Malay	Never Smoke	Never drink alcohol	No	No	Divorce and seperated	Low income (<RM3000)	Yes to help	Incorrect	Inadequate
Female	13 years	non Malay	Never Smoke	Never drink alcohol	No	Yes	Married and living together	High Income (>RM3000)	Yes to help	Incorrect	Inadequate
Female	14 years	Malay	Never Smoke	Never drink alcohol	No	Yes	Married and living together	High Income (>RM3000)	Yes to help	Incorrect	Inadequate
Female	14 years	non Malay	Never Smoke	Never drink alcohol	No	No	Married and living together	High Income (>RM3000)	Yes to help	Incorrect	Inadequate
Female	13 years	non Malay	Never Smoke	Never drink alcohol	No	No	Married and living together	Low income (<RM3000)	Yes to help	Incorrect	Inadequate
Female	13 years	Malay	Never Smoke	Never drink alcohol	No	No	Divorce and seperated	High Income (>RM3000)	Yes to help	Incorrect	Inadequate
Female	13 years	Malay	Never Smoke	Never drink alcohol	No	Yes	Married and living together	High Income (>RM3000)	Yes to help	Incorrect	Inadequate
Female	13 years	Malay	Never Smoke	Never drink alcohol	No	No	Married and living together	Low income (<RM3000)	Yes to help	Incorrect	Inadequate
Female	14 years	Malay	Never Smoke	Never drink alcohol	No	Yes	Married and living together	Low income (<RM3000)	Yes to help	Incorrect	Inadequate
Female	14 years	Malay	Never Smoke	Never drink alcohol	Yes	Yes	Married and living together	Low income (<RM3000)	Yes to help	Incorrect	Inadequate
Female	13 years	non Malay	Never Smoke	Never drink alcohol	No	No	Married and living together	Low income (<RM3000)	Yes to help	Incorrect	Inadequate
Female	14 years	Malay	Never Smoke	Never drink alcohol	No	Yes	Married and living together	Low income (<RM3000)	Yes to help	Incorrect	Inadequate
Female	13 years	non Malay	Never Smoke	Never drink alcohol	No	Yes	Married and living together	Low income (<RM3000)	Yes to help	Incorrect	Inadequate
Female	14 years	non Malay	Never Smoke	Never drink alcohol	No	Yes	Married and living together	Low income (<RM3000)	Yes to help	Incorrect	Inadequate
Female	14 years	Malay	Never Smoke	Never drink alcohol	No	No	Married and living together	Low income (<RM3000)	Yes to help	Incorrect	Inadequate
Female	13 years	non Malay	Never Smoke	Never drink alcohol	No	No	Married and living together	Low income (<RM3000)	Yes to help	Incorrect	Inadequate
Female	13 years	non Malay	Never Smoke	Never drink alcohol	No	Yes	Married and living together	High Income (>RM3000)	Yes to help	Incorrect	Inadequate
Female	14 years	Malay	Never Smoke	Never drink alcohol	No	No	Married and living together	High Income (>RM3000)	Yes to help	Incorrect	Inadequate
Female	13 years	Malay	Never Smoke	Never drink alcohol	No	No	Married and living together	Low income (<RM3000)	Yes to help	Incorrect	Inadequate
Female	13 years	Malay	Never Smoke	Never drink alcohol	No	Yes	Married and living together	High Income (>RM3000)	Yes to help	Incorrect	Inadequate
Female	14 years	Malay	Never Smoke	Never drink alcohol	Yes	No	Married and living together	High Income (>RM3000)	Yes to help	Incorrect	Inadequate
Female	14 years	Malay	Never Smoke	Never drink alcohol	No	No	Married and living together	High Income (>RM3000)	Yes to help	Incorrect	Inadequate
Female	14 years	Malay	Never Smoke	Never drink alcohol	No	Yes	Married and living together	Low income (<RM3000)	Yes to help	Incorrect	Inadequate
Female	13 years	Malay	Never Smoke	Never drink alcohol	No	Yes	Married and living together	High Income (>RM3000)	Yes to help	Incorrect	Inadequate
Female	14 years	non Malay	Never Smoke	Never drink alcohol	No	No	Married and living together	High Income (>RM3000)	Yes to help	Incorrect	Inadequate
Female	14 years	Malay	Never Smoke	Never drink alcohol	No	Yes	Married and living together	Low income (<RM3000)	Yes to help	Incorrect	Inadequate
Female	14 years	Malay	Never Smoke	Never drink alcohol	No	No	Married and living together	Low income (<RM3000)	Yes to help	Incorrect	Inadequate
Female	13 years	non Malay	Never Smoke	Never drink alcohol	No	No	Divorce and seperated	Low income (<RM3000)	Yes to help	Incorrect	Inadequate
Female	14 years	Malay	Never Smoke	Never drink alcohol	No	No	Married and living together	Low income (<RM3000)	Yes to help	Incorrect	Inadequate
Female	14 years	non Malay	Never Smoke	Never drink alcohol	No	No	Married and living together	High Income (>RM3000)	Yes to help	Incorrect	Inadequate
Female	13 years	non Malay	Never Smoke	Never drink alcohol	No	No	Married and living together	Low income (<RM3000)	Yes to help	Incorrect	Inadequate
Female	13 years	non Malay	Never Smoke	Never drink alcohol	No	No	Married and living together	Low income (<RM3000)	Yes to help	Incorrect	Inadequate
Female	14 years	Malay	Never Smoke	Never drink alcohol	No	Yes	Married and living together	Low income (<RM3000)	No to help	Incorrect	Inadequate
Female	14 years	non Malay	Never Smoke	Drank alcohol	No	No	Married and living together	Low income (<RM3000)	No to help	Incorrect	Inadequate
Female	14 years	Malay	Never Smoke	Never drink alcohol	No	Yes	Married and living together	Low income (<RM3000)	No to help	Incorrect	Inadequate
Female	14 years	Malay	Never Smoke	Never drink alcohol	No	Yes	Married and living together	High Income (>RM3000)	No to help	Incorrect	Inadequate
Female	14 years	Malay	Never Smoke	Never drink alcohol	No	Yes	Divorce and seperated	Low income (<RM3000)	No to help	Incorrect	Inadequate
Female	14 years	non Malay	Never Smoke	Never drink alcohol	No	Yes	Married and living together	Low income (<RM3000)	No to help	Incorrect	Inadequate
Female	14 years	Malay	Never Smoke	Never drink alcohol	No	Yes	Divorce and seperated	Low income (<RM3000)	No to help	Incorrect	Inadequate
Female	14 years	non Malay	Never Smoke	Never drink alcohol	No	Yes	Married and living together	Low income (<RM3000)	No to help	Incorrect	Inadequate
Female	13 years	Malay	Smoke	Never drink alcohol	No	Yes	Divorce and seperated	Low income (<RM3000)	No to help	Incorrect	Inadequate
Female	13 years	Malay	Never Smoke	Never drink alcohol	No	Yes	Married and living together	High Income (>RM3000)	No to help	Incorrect	Inadequate
Female	14 years	non Malay	Never Smoke	Never drink alcohol	No	Yes	Married and living together	Low income (<RM3000)	No to help	Incorrect	Inadequate
Female	13 years	Malay	Never Smoke	Never drink alcohol	No	Yes	Married and living together	Low income (<RM3000)	No to help	Incorrect	Inadequate
Female	13 years	non Malay	Never Smoke	Never drink alcohol	No	Yes	Married and living together	Low income (<RM3000)	No to help	Incorrect	Inadequate
Female	13 years	Malay	Never Smoke	Never drink alcohol	No	Yes	Married and living together	Low income (<RM3000)	No to help	Incorrect	Inadequate
Female	14 years	non Malay	Never Smoke	Drank alcohol	No	Yes	Married and living together	Low income (<RM3000)	No to help	Incorrect	Inadequate
Female	13 years	Malay	Never Smoke	Never drink alcohol	No	No	Married and living together	Low income (<RM3000)	No to help	Incorrect	Inadequate
Female	14 years	Malay	Never Smoke	Never drink alcohol	Yes	No	Married and living together	Low income (<RM3000)	No to help	Incorrect	Inadequate
Female	14 years	Malay	Never Smoke	Never drink alcohol	No	No	Married and living together	Low income (<RM3000)	No to help	Incorrect	Inadequate
Female	14 years	non Malay	Never Smoke	Drank alcohol	Yes	No	Married and living together	Low income (<RM3000)	No to help	Incorrect	Inadequate
Female	13 years	non Malay	Never Smoke	Never drink alcohol	No	Yes	Married and living together	Low income (<RM3000)	No to help	Incorrect	Inadequate
Female	13 years	non Malay	Never Smoke	Never drink alcohol	No	No	Married and living together	High Income (>RM3000)	No to help	Incorrect	Inadequate
Female	14 years	non Malay	Never Smoke	Never drink alcohol	Yes	No	Divorce and seperated	Low income (<RM3000)	No to help	Incorrect	Inadequate
Female	14 years	Malay	Never Smoke	Never drink alcohol	No	Yes	Married and living together	High Income (>RM3000)	No to help	Incorrect	Inadequate
Female	14 years	non Malay	Never Smoke	Never drink alcohol	No	No	Married and living together	Low income (<RM3000)	No to help	Incorrect	Inadequate
Female	13 years	non Malay	Never Smoke	Never drink alcohol	No	No	Married and living together	High Income (>RM3000)	No to help	Incorrect	Inadequate
Female	14 years	non Malay	Never Smoke	Never drink alcohol	No	Yes	Married and living together	Low income (<RM3000)	No to help	Incorrect	Inadequate
Female	13 years	non Malay	Never Smoke	Never drink alcohol	No	No	Married and living together	High Income (>RM3000)	No to help	Incorrect	Inadequate
Female	13 years	Malay	Never Smoke	Never drink alcohol	Yes	Yes	Married and living together	Low income (<RM3000)	No to help	Incorrect	Inadequate
Female	14 years	non Malay	Never Smoke	Never drink alcohol	No	Yes	Married and living together	Low income (<RM3000)	No to help	Incorrect	Inadequate
Female	14 years	Malay	Never Smoke	Never drink alcohol	No	Yes	Married and living together	High Income (>RM3000)	No to help	Incorrect	Inadequate
Female	13 years	Malay	Never Smoke	Never drink alcohol	No	Yes	Divorce and seperated	Low income (<RM3000)	No to help	Incorrect	Inadequate
Female	13 years	non Malay	Never Smoke	Drank alcohol	No	No	Married and living together	Low income (<RM3000)	No to help	Incorrect	Inadequate
Female	13 years	Malay	Never Smoke	Never drink alcohol	No	Yes	Married and living together	Low income (<RM3000)	No to help	Incorrect	Inadequate
Female	13 years	Malay	Never Smoke	Never drink alcohol	No	No	Divorce and seperated	Low income (<RM3000)	Yes to help	Incorrect	Inadequate
Female	14 years	Malay	Never Smoke	Never drink alcohol	No	No	Married and living together	Low income (<RM3000)	Yes to help	Incorrect	Inadequate
Female	13 years	Malay	Never Smoke	Never drink alcohol	No	No	Divorce and seperated	Low income (<RM3000)	Yes to help	Incorrect	Inadequate
Female	13 years	Malay	Never Smoke	Never drink alcohol	No	No	Married and living together	High Income (>RM3000)	Yes to help	Incorrect	Inadequate
Female	14 years	Malay	Never Smoke	Never drink alcohol	No	No	Married and living together	Low income (<RM3000)	Yes to help	Incorrect	Inadequate
Female	14 years	Malay	Never Smoke	Never drink alcohol	No	No	Divorce and seperated	Low income (<RM3000)	Yes to help	Incorrect	Inadequate
Female	13 years	Malay	Never Smoke	Never drink alcohol	No	No	Married and living together	Low income (<RM3000)	Yes to help	Incorrect	Inadequate
Female	13 years	Malay	Never Smoke	Never drink alcohol	No	No	Married and living together	Low income (<RM3000)	Yes to help	Incorrect	Inadequate
Female	13 years	Malay	Never Smoke	Never drink alcohol	No	Yes	Married and living together	Low income (<RM3000)	Yes to help	Incorrect	Inadequate
Female	13 years	Malay	Never Smoke	Never drink alcohol	No	No	Married and living together	Low income (<RM3000)	Yes to help	Incorrect	Inadequate
Female	13 years	Malay	Never Smoke	Never drink alcohol	No	Yes	Married and living together	Low income (<RM3000)	Yes to help	Incorrect	Inadequate
Female	13 years	Malay	Never Smoke	Never drink alcohol	No	Yes	Married and living together	Low income (<RM3000)	Yes to help	Incorrect	Inadequate
Female	14 years	Malay	Never Smoke	Never drink alcohol	No	No	Married and living together	Low income (<RM3000)	Yes to help	Incorrect	Inadequate
Female	14 years	Malay	Never Smoke	Never drink alcohol	No	Yes	Married and living together	High Income (>RM3000)	Yes to help	Incorrect	Inadequate
Female	13 years	non Malay	Never Smoke	Never drink alcohol	No	No	Married and living together	Low income (<RM3000)	Yes to help	Incorrect	Inadequate
Female	13 years	non Malay	Never Smoke	Never drink alcohol	No	No	Married and living together	Low income (<RM3000)	Yes to help	Incorrect	Inadequate
Female	13 years	Malay	Never Smoke	Never drink alcohol	No	Yes	Married and living together	Low income (<RM3000)	Yes to help	Incorrect	Inadequate
Female	14 years	Malay	Never Smoke	Never drink alcohol	Yes	Yes	Married and living together	Low income (<RM3000)	Yes to help	Incorrect	Inadequate
Female	14 years	Malay	Never Smoke	Never drink alcohol	No	No	Married and living together	High Income (>RM3000)	Yes to help	Incorrect	Inadequate
Female	13 years	Malay	Never Smoke	Never drink alcohol	No	No	Married and living together	Low income (<RM3000)	Yes to help	Incorrect	Inadequate
Female	14 years	Malay	Never Smoke	Never drink alcohol	No	No	Married and living together	Low income (<RM3000)	Yes to help	Incorrect	Inadequate
Female	14 years	Malay	Smoke	Never drink alcohol	No	No	Married and living together	Low income (<RM3000)	Yes to help	Incorrect	Inadequate
Female	14 years	Malay	Never Smoke	Never drink alcohol	No	No	Married and living together	Low income (<RM3000)	Yes to help	Incorrect	Inadequate
Female	13 years	Malay	Never Smoke	Never drink alcohol	No	No	Married and living together	Low income (<RM3000)	Yes to help	Incorrect	Inadequate
Female	13 years	Malay	Never Smoke	Never drink alcohol	No	Yes	Married and living together	Low income (<RM3000)	Yes to help	Incorrect	Inadequate
Female	14 years	Malay	Never Smoke	Never drink alcohol	No	Yes	Married and living together	Low income (<RM3000)	Yes to help	Incorrect	Inadequate
Female	13 years	Malay	Never Smoke	Never drink alcohol	No	No	Married and living together	Low income (<RM3000)	Yes to help	Incorrect	Inadequate
Female	14 years	Malay	Never Smoke	Never drink alcohol	No	Yes	Married and living together	Low income (<RM3000)	Yes to help	Incorrect	Inadequate
Female	13 years	non Malay	Never Smoke	Drank alcohol	No	Yes	Married and living together	High Income (>RM3000)	Yes to help	Incorrect	Inadequate
Female	13 years	Malay	Never Smoke	Never drink alcohol	No	Yes	Divorce and seperated	Low income (<RM3000)	Yes to help	Incorrect	Inadequate
Female	14 years	Malay	Never Smoke	Never drink alcohol	No	Yes	Married and living together	Low income (<RM3000)	Yes to help	Incorrect	Inadequate
Female	14 years	non Malay	Never Smoke	Never drink alcohol	No	No	Married and living together	High Income (>RM3000)	Yes to help	Incorrect	Inadequate
Female	14 years	Malay	Never Smoke	Never drink alcohol	Yes	Yes	Married and living together	Low income (<RM3000)	Yes to help	Incorrect	Inadequate
Female	13 years	Malay	Never Smoke	Never drink alcohol	No	No	Married and living together	Low income (<RM3000)	Yes to help	Incorrect	Inadequate
Female	13 years	Malay	Never Smoke	Never drink alcohol	No	Yes	Married and living together	Low income (<RM3000)	Yes to help	Incorrect	Inadequate
Female	13 years	Malay	Never Smoke	Never drink alcohol	No	Yes	Married and living together	Low income (<RM3000)	Yes to help	Incorrect	Inadequate
Female	14 years	Malay	Never Smoke	Never drink alcohol	No	Yes	Married and living together	Low income (<RM3000)	Yes to help	Incorrect	Inadequate
Female	14 years	Malay	Never Smoke	Never drink alcohol	Yes	No	Divorce and seperated	Low income (<RM3000)	Yes to help	Incorrect	Inadequate
Female	13 years	Malay	Never Smoke	Never drink alcohol	No	Yes	Married and living together	Low income (<RM3000)	Yes to help	Incorrect	Inadequate
Female	14 years	Malay	Never Smoke	Never drink alcohol	No	No	Married and living together	Low income (<RM3000)	Yes to help	Incorrect	Inadequate
Female	14 years	Malay	Never Smoke	Never drink alcohol	No	No	Married and living together	Low income (<RM3000)	Yes to help	Incorrect	Inadequate
Female	13 years	Malay	Never Smoke	Never drink alcohol	No	Yes	Married and living together	Low income (<RM3000)	Yes to help	Incorrect	Inadequate
Female	14 years	non Malay	Never Smoke	Never drink alcohol	No	Yes	Married and living together	Low income (<RM3000)	Yes to help	Incorrect	Inadequate
Female	13 years	non Malay	Never Smoke	Never drink alcohol	No	No	Married and living together	Low income (<RM3000)	Yes to help	Correct	Adequate
Female	14 years	Malay	Never Smoke	Never drink alcohol	No	No	Married and living together	Low income (<RM3000)	Yes to help	Incorrect	Inadequate
Female	13 years	Malay	Never Smoke	Never drink alcohol	No	No	Married and living together	Low income (<RM3000)	Yes to help	Incorrect	Inadequate
Female	14 years	Malay	Never Smoke	Never drink alcohol	No	Yes	Married and living together	High Income (>RM3000)	Yes to help	Incorrect	Inadequate
Female	14 years	non Malay	Never Smoke	Never drink alcohol	No	Yes	Married and living together	High Income (>RM3000)	Yes to help	Incorrect	Inadequate
Female	13 years	Malay	Never Smoke	Never drink alcohol	No	Yes	Married and living together	Low income (<RM3000)	No to help	Incorrect	Inadequate
Female	13 years	non Malay	Never Smoke	Never drink alcohol	No	No	Married and living together	High Income (>RM3000)	No to help	Incorrect	Inadequate
Female	13 years	Malay	Never Smoke	Never drink alcohol	No	No	Divorce and seperated	Low income (<RM3000)	No to help	Incorrect	Inadequate
Female	13 years	non Malay	Never Smoke	Never drink alcohol	No	No	Divorce and seperated	High Income (>RM3000)	No to help	Incorrect	Inadequate
Female	14 years	Malay	Never Smoke	Drank alcohol	No	Yes	Married and living together	Low income (<RM3000)	No to help	Incorrect	Inadequate
Female	13 years	non Malay	Never Smoke	Never drink alcohol	No	No	Married and living together	Low income (<RM3000)	No to help	Incorrect	Inadequate
Female	14 years	non Malay	Never Smoke	Never drink alcohol	No	No	Married and living together	Low income (<RM3000)	No to help	Incorrect	Inadequate
Female	13 years	non Malay	Never Smoke	Never drink alcohol	No	Yes	Married and living together	Low income (<RM3000)	Yes to help	Incorrect	Inadequate
Female	14 years	Malay	Never Smoke	Drank alcohol	No	Yes	Married and living together	Low income (<RM3000)	Yes to help	Incorrect	Inadequate
Female	13 years	Malay	Never Smoke	Never drink alcohol	No	No	Married and living together	Low income (<RM3000)	Yes to help	Incorrect	Inadequate
Female	14 years	Malay	Never Smoke	Never drink alcohol	No	No	Married and living together	High Income (>RM3000)	Yes to help	Incorrect	Inadequate
Female	13 years	non Malay	Never Smoke	Never drink alcohol	No	Yes	Married and living together	Low income (<RM3000)	Yes to help	Incorrect	Inadequate
Female	14 years	Malay	Never Smoke	Never drink alcohol	No	No	Divorce and seperated	Low income (<RM3000)	Yes to help	Incorrect	Inadequate
Female	13 years	Malay	Never Smoke	Never drink alcohol	No	No	Married and living together	Low income (<RM3000)	Yes to help	Incorrect	Inadequate
Female	13 years	Malay	Never Smoke	Never drink alcohol	No	Yes	Married and living together	Low income (<RM3000)	Yes to help	Incorrect	Inadequate
Female	13 years	Malay	Never Smoke	Never drink alcohol	Yes	Yes	Married and living together	Low income (<RM3000)	Yes to help	Incorrect	Inadequate
Female	14 years	Malay	Never Smoke	Never drink alcohol	No	No	Married and living together	Low income (<RM3000)	Yes to help	Incorrect	Inadequate
Female	14 years	non Malay	Never Smoke	Never drink alcohol	No	No	Married and living together	High Income (>RM3000)	Yes to help	Incorrect	Inadequate
Female	13 years	non Malay	Never Smoke	Never drink alcohol	No	Yes	Married and living together	High Income (>RM3000)	Yes to help	Incorrect	Inadequate
Female	13 years	non Malay	Never Smoke	Never drink alcohol	No	Yes	Married and living together	Low income (<RM3000)	Yes to help	Incorrect	Inadequate
Female	14 years	Malay	Never Smoke	Never drink alcohol	No	Yes	Married and living together	Low income (<RM3000)	Yes to help	Incorrect	Inadequate
Female	14 years	non Malay	Never Smoke	Never drink alcohol	No	No	Married and living together	Low income (<RM3000)	Yes to help	Incorrect	Inadequate
Female	13 years	non Malay	Never Smoke	Drank alcohol	No	Yes	Divorce and seperated	Low income (<RM3000)	Yes to help	Incorrect	Inadequate
Female	13 years	non Malay	Never Smoke	Never drink alcohol	No	Yes	Married and living together	Low income (<RM3000)	Yes to help	Incorrect	Inadequate
Female	14 years	Malay	Never Smoke	Never drink alcohol	No	No	Married and living together	High Income (>RM3000)	Yes to help	Incorrect	Inadequate
Female	13 years	Malay	Never Smoke	Never drink alcohol	No	Yes	Married and living together	Low income (<RM3000)	Yes to help	Incorrect	Inadequate
Female	14 years	non Malay	Never Smoke	Never drink alcohol	No	No	Married and living together	Low income (<RM3000)	Yes to help	Incorrect	Inadequate
Female	14 years	non Malay	Never Smoke	Never drink alcohol	No	No	Married and living together	Low income (<RM3000)	Yes to help	Incorrect	Inadequate
Female	14 years	non Malay	Never Smoke	Never drink alcohol	No	No	Married and living together	High Income (>RM3000)	Yes to help	Incorrect	Inadequate
Female	14 years	non Malay	Never Smoke	Never drink alcohol	No	No	Divorce and seperated	Low income (<RM3000)	Yes to help	Incorrect	Inadequate
Female	13 years	non Malay	Never Smoke	Never drink alcohol	No	No	Divorce and seperated	Low income (<RM3000)	Yes to help	Incorrect	Inadequate
Female	13 years	Malay	Never Smoke	Never drink alcohol	No	Yes	Married and living together	High Income (>RM3000)	Yes to help	Incorrect	Inadequate
Female	13 years	non Malay	Never Smoke	Never drink alcohol	No	Yes	Married and living together	High Income (>RM3000)	Yes to help	Incorrect	Inadequate
Female	13 years	non Malay	Never Smoke	Drank alcohol	No	No	Married and living together	High Income (>RM3000)	Yes to help	Incorrect	Inadequate
Female	14 years	Malay	Never Smoke	Never drink alcohol	No	No	Married and living together	Low income (<RM3000)	Yes to help	Incorrect	Inadequate
Female	13 years	non Malay	Never Smoke	Never drink alcohol	No	No	Married and living together	Low income (<RM3000)	Yes to help	Incorrect	Inadequate
Female	13 years	non Malay	Never Smoke	Never drink alcohol	No	Yes	Married and living together	High Income (>RM3000)	Yes to help	Incorrect	Inadequate
Female	14 years	non Malay	Never Smoke	Never drink alcohol	No	No	Married and living together	High Income (>RM3000)	Yes to help	Incorrect	Inadequate
Female	13 years	non Malay	Never Smoke	Never drink alcohol	No	No	Married and living together	High Income (>RM3000)	Yes to help	Incorrect	Inadequate
Female	13 years	non Malay	Never Smoke	Never drink alcohol	No	Yes	Married and living together	Low income (<RM3000)	No to help	Incorrect	Inadequate
Female	13 years	non Malay	Never Smoke	Never drink alcohol	No	No	Married and living together	High Income (>RM3000)	No to help	Incorrect	Inadequate
Female	13 years	non Malay	Never Smoke	Drank alcohol	No	Yes	Married and living together	Low income (<RM3000)	No to help	Incorrect	Inadequate
Female	14 years	Malay	Never Smoke	Never drink alcohol	No	No	Married and living together	Low income (<RM3000)	No to help	Incorrect	Inadequate
Female	14 years	Malay	Never Smoke	Never drink alcohol	No	No	Married and living together	Low income (<RM3000)	No to help	Incorrect	Inadequate
Female	14 years	non Malay	Never Smoke	Never drink alcohol	No	No	Married and living together	Low income (<RM3000)	No to help	Incorrect	Inadequate
Female	14 years	non Malay	Never Smoke	Never drink alcohol	No	No	Married and living together	Low income (<RM3000)	Yes to help	Correct	Adequate
Female	14 years	Malay	Never Smoke	Never drink alcohol	No	No	Divorce and seperated	High Income (>RM3000)	Yes to help	Incorrect	Inadequate
Female	14 years	non Malay	Never Smoke	Never drink alcohol	No	No	Married and living together	Low income (<RM3000)	Yes to help	Incorrect	Inadequate
Female	14 years	Malay	Never Smoke	Never drink alcohol	Yes	Yes	Married and living together	High Income (>RM3000)	Yes to help	Incorrect	Inadequate
Female	13 years	Malay	Never Smoke	Never drink alcohol	No	No	Married and living together	Low income (<RM3000)	Yes to help	Incorrect	Inadequate
Female	13 years	Malay	Never Smoke	Never drink alcohol	No	Yes	Married and living together	Low income (<RM3000)	Yes to help	Incorrect	Inadequate
Female	13 years	Malay	Never Smoke	Never drink alcohol	No	No	Married and living together	Low income (<RM3000)	Yes to help	Incorrect	Inadequate
Female	13 years	Malay	Never Smoke	Never drink alcohol	No	No	Married and living together	Low income (<RM3000)	Yes to help	Incorrect	Inadequate
Female	14 years	non Malay	Never Smoke	Never drink alcohol	No	No	Married and living together	Low income (<RM3000)	Yes to help	Incorrect	Inadequate
Female	13 years	Malay	Never Smoke	Never drink alcohol	No	No	Divorce and seperated	Low income (<RM3000)	Yes to help	Incorrect	Inadequate
Female	14 years	Malay	Never Smoke	Never drink alcohol	No	No	Married and living together	Low income (<RM3000)	Yes to help	Incorrect	Inadequate
Female	14 years	Malay	Never Smoke	Never drink alcohol	No	Yes	Married and living together	Low income (<RM3000)	Yes to help	Incorrect	Inadequate
Female	14 years	non Malay	Never Smoke	Never drink alcohol	No	No	Married and living together	Low income (<RM3000)	Yes to help	Incorrect	Inadequate
Female	14 years	Malay	Never Smoke	Never drink alcohol	No	No	Divorce and seperated	High Income (>RM3000)	Yes to help	Incorrect	Inadequate
Female	14 years	Malay	Never Smoke	Never drink alcohol	No	No	Married and living together	Low income (<RM3000)	Yes to help	Correct	Adequate
Female	14 years	Malay	Never Smoke	Never drink alcohol	No	No	Married and living together	Low income (<RM3000)	Yes to help	Correct	Adequate
Female	14 years	Malay	Never Smoke	Never drink alcohol	No	Yes	Married and living together	High Income (>RM3000)	Yes to help	Incorrect	Inadequate
Female	13 years	Malay	Never Smoke	Never drink alcohol	Yes	Yes	Married and living together	High Income (>RM3000)	Yes to help	Incorrect	Inadequate
Female	13 years	Malay	Never Smoke	Never drink alcohol	No	No	Married and living together	High Income (>RM3000)	Yes to help	Incorrect	Inadequate
Female	14 years	Malay	Never Smoke	Never drink alcohol	No	Yes	Married and living together	High Income (>RM3000)	Yes to help	Incorrect	Inadequate
Female	14 years	non Malay	Never Smoke	Never drink alcohol	No	Yes	Married and living together	Low income (<RM3000)	Yes to help	Correct	Adequate
Female	14 years	Malay	Never Smoke	Never drink alcohol	No	No	Married and living together	Low income (<RM3000)	Yes to help	Correct	Adequate
Female	14 years	Malay	Never Smoke	Never drink alcohol	No	Yes	Married and living together	Low income (<RM3000)	Yes to help	Incorrect	Inadequate
Female	13 years	Malay	Never Smoke	Never drink alcohol	No	Yes	Married and living together	Low income (<RM3000)	No to help	Incorrect	Inadequate
Female	13 years	non Malay	Never Smoke	Never drink alcohol	No	No	Married and living together	High Income (>RM3000)	No to help	Incorrect	Inadequate
Female	13 years	Malay	Never Smoke	Never drink alcohol	No	Yes	Married and living together	High Income (>RM3000)	No to help	Incorrect	Inadequate
Female	14 years	Malay	Never Smoke	Never drink alcohol	No	No	Married and living together	Low income (<RM3000)	Yes to help	Incorrect	Inadequate
Female	14 years	Malay	Never Smoke	Never drink alcohol	No	Yes	Divorce and seperated	High Income (>RM3000)	Yes to help	Incorrect	Inadequate
Female	13 years	non Malay	Never Smoke	Never drink alcohol	No	Yes	Divorce and seperated	Low income (<RM3000)	No to help	Incorrect	Inadequate
Female	14 years	non Malay	Never Smoke	Never drink alcohol	No	No	Married and living together	High Income (>RM3000)	Yes to help	Incorrect	Inadequate
Female	13 years	non Malay	Never Smoke	Never drink alcohol	No	No	Married and living together	Low income (<RM3000)	Yes to help	Incorrect	Inadequate
Female	13 years	Malay	Never Smoke	Never drink alcohol	No	Yes	Married and living together	Low income (<RM3000)	Yes to help	Incorrect	Inadequate
Female	14 years	Malay	Never Smoke	Never drink alcohol	No	Yes	Married and living together	Low income (<RM3000)	Yes to help	Incorrect	Inadequate
Female	13 years	Malay	Never Smoke	Never drink alcohol	No	No	Married and living together	Low income (<RM3000)	Yes to help	Incorrect	Inadequate
Female	13 years	Malay	Never Smoke	Never drink alcohol	No	No	Married and living together	Low income (<RM3000)	Yes to help	Incorrect	Inadequate
Female	13 years	Malay	Never Smoke	Never drink alcohol	No	No	Married and living together	High Income (>RM3000)	Yes to help	Incorrect	Inadequate
Female	14 years	non Malay	Never Smoke	Never drink alcohol	No	Yes	Married and living together	Low income (<RM3000)	Yes to help	Incorrect	Inadequate
Female	13 years	Malay	Never Smoke	Never drink alcohol	No	No	Married and living together	Low income (<RM3000)	Yes to help	Incorrect	Inadequate
Female	14 years	Malay	Never Smoke	Never drink alcohol	No	Yes	Married and living together	High Income (>RM3000)	Yes to help	Incorrect	Inadequate
Female	14 years	Malay	Never Smoke	Never drink alcohol	No	Yes	Married and living together	Low income (<RM3000)	Yes to help	Incorrect	Inadequate
Female	14 years	non Malay	Never Smoke	Never drink alcohol	No	Yes	Divorce and seperated	High Income (>RM3000)	Yes to help	Incorrect	Inadequate
Female	14 years	Malay	Never Smoke	Never drink alcohol	No	No	Married and living together	Low income (<RM3000)	Yes to help	Incorrect	Inadequate
Female	14 years	Malay	Never Smoke	Never drink alcohol	No	Yes	Married and living together	Low income (<RM3000)	Yes to help	Incorrect	Inadequate
Female	14 years	Malay	Never Smoke	Never drink alcohol	No	No	Married and living together	Low income (<RM3000)	Yes to help	Incorrect	Inadequate
Female	13 years	Malay	Never Smoke	Never drink alcohol	No	Yes	Married and living together	Low income (<RM3000)	Yes to help	Incorrect	Inadequate
Female	13 years	Malay	Never Smoke	Never drink alcohol	No	Yes	Married and living together	Low income (<RM3000)	Yes to help	Incorrect	Inadequate
Female	14 years	Malay	Never Smoke	Never drink alcohol	Yes	No	Married and living together	Low income (<RM3000)	Yes to help	Incorrect	Inadequate
Female	14 years	Malay	Never Smoke	Never drink alcohol	No	No	Married and living together	High Income (>RM3000)	Yes to help	Incorrect	Inadequate
Female	14 years	Malay	Never Smoke	Never drink alcohol	No	No	Married and living together	Low income (<RM3000)	Yes to help	Incorrect	Inadequate
Female	14 years	Malay	Never Smoke	Never drink alcohol	No	No	Married and living together	Low income (<RM3000)	Yes to help	Incorrect	Inadequate
Female	14 years	Malay	Never Smoke	Never drink alcohol	No	Yes	Divorce and seperated	Low income (<RM3000)	Yes to help	Incorrect	Inadequate
Female	13 years	non Malay	Never Smoke	Never drink alcohol	Yes	No	Married and living together	High Income (>RM3000)	Yes to help	Correct	Adequate
Female	14 years	non Malay	Never Smoke	Drank alcohol	Yes	No	Married and living together	Low income (<RM3000)	Yes to help	Correct	Adequate
Female	13 years	non Malay	Never Smoke	Never drink alcohol	No	No	Married and living together	High Income (>RM3000)	Yes to help	Correct	Adequate
Female	14 years	Malay	Never Smoke	Never drink alcohol	No	No	Married and living together	Low income (<RM3000)	Yes to help	Correct	Adequate
Female	14 years	Malay	Never Smoke	Never drink alcohol	No	No	Married and living together	Low income (<RM3000)	Yes to help	Correct	Adequate
Female	13 years	Malay	Never Smoke	Never drink alcohol	No	No	Married and living together	Low income (<RM3000)	Yes to help	Correct	Adequate
Female	13 years	Malay	Never Smoke	Never drink alcohol	No	No	Divorce and seperated	Low income (<RM3000)	Yes to help	Correct	Adequate
Female	13 years	Malay	Never Smoke	Never drink alcohol	No	No	Married and living together	High Income (>RM3000)	Yes to help	Correct	Adequate
Female	14 years	Malay	Never Smoke	Never drink alcohol	Yes	No	Married and living together	High Income (>RM3000)	Yes to help	Correct	Adequate
Female	14 years	Malay	Never Smoke	Never drink alcohol	No	No	Married and living together	Low income (<RM3000)	Yes to help	Incorrect	Inadequate
Female	13 years	Malay	Never Smoke	Never drink alcohol	No	Yes	Married and living together	Low income (<RM3000)	Yes to help	Incorrect	Inadequate
Female	14 years	Malay	Never Smoke	Never drink alcohol	No	No	Married and living together	Low income (<RM3000)	Yes to help	Incorrect	Inadequate
Female	13 years	non Malay	Never Smoke	Drank alcohol	No	No	Married and living together	High Income (>RM3000)	Yes to help	Incorrect	Inadequate
Female	14 years	non Malay	Never Smoke	Never drink alcohol	No	No	Married and living together	High Income (>RM3000)	Yes to help	Incorrect	Inadequate
Female	14 years	Malay	Never Smoke	Never drink alcohol	No	Yes	Divorce and seperated	High Income (>RM3000)	Yes to help	Incorrect	Inadequate
Female	14 years	non Malay	Never Smoke	Never drink alcohol	No	No	Married and living together	Low income (<RM3000)	Yes to help	Incorrect	Inadequate
Female	14 years	Malay	Never Smoke	Never drink alcohol	No	Yes	Married and living together	High Income (>RM3000)	Yes to help	Incorrect	Inadequate
Female	14 years	Malay	Never Smoke	Never drink alcohol	No	No	Married and living together	High Income (>RM3000)	Yes to help	Incorrect	Inadequate
Female	14 years	Malay	Never Smoke	Never drink alcohol	No	No	Married and living together	Low income (<RM3000)	Yes to help	Incorrect	Inadequate
Female	13 years	Malay	Never Smoke	Never drink alcohol	No	No	Married and living together	High Income (>RM3000)	Yes to help	Correct	Adequate
Female	14 years	non Malay	Never Smoke	Drank alcohol	No	Yes	Married and living together	Low income (<RM3000)	Yes to help	Correct	Adequate
Female	13 years	Malay	Never Smoke	Never drink alcohol	No	No	Married and living together	Low income (<RM3000)	Yes to help	Correct	Adequate
Female	13 years	Malay	Never Smoke	Never drink alcohol	No	Yes	Married and living together	Low income (<RM3000)	Yes to help	Correct	Adequate
Female	13 years	Malay	Never Smoke	Never drink alcohol	No	No	Married and living together	Low income (<RM3000)	Yes to help	Correct	Adequate
Female	13 years	Malay	Never Smoke	Never drink alcohol	No	Yes	Married and living together	Low income (<RM3000)	Yes to help	Correct	Adequate
Female	13 years	Malay	Never Smoke	Never drink alcohol	No	Yes	Married and living together	Low income (<RM3000)	Yes to help	Incorrect	Inadequate
Female	13 years	Malay	Never Smoke	Never drink alcohol	No	No	Married and living together	High Income (>RM3000)	Yes to help	Incorrect	Inadequate
Female	14 years	Malay	Never Smoke	Never drink alcohol	No	No	Married and living together	High Income (>RM3000)	Yes to help	Incorrect	Inadequate
Female	13 years	Malay	Never Smoke	Never drink alcohol	No	Yes	Divorce and seperated	High Income (>RM3000)	Yes to help	Incorrect	Inadequate
Female	14 years	Malay	Never Smoke	Never drink alcohol	No	No	Married and living together	High Income (>RM3000)	Yes to help	Correct	Adequate
Female	13 years	Malay	Never Smoke	Never drink alcohol	No	No	Married and living together	High Income (>RM3000)	Yes to help	Correct	Adequate
Female	14 years	Malay	Never Smoke	Never drink alcohol	No	No	Divorce and seperated	Low income (<RM3000)	Yes to help	Incorrect	Inadequate
Female	14 years	Malay	Never Smoke	Never drink alcohol	No	Yes	Married and living together	High Income (>RM3000)	Yes to help	Incorrect	Inadequate
Female	13 years	Malay	Never Smoke	Never drink alcohol	No	Yes	Married and living together	High Income (>RM3000)	Yes to help	Incorrect	Inadequate
Female	14 years	Malay	Never Smoke	Never drink alcohol	No	Yes	Married and living together	High Income (>RM3000)	Yes to help	Incorrect	Inadequate
Female	14 years	non Malay	Never Smoke	Never drink alcohol	No	No	Married and living together	Low income (<RM3000)	Yes to help	Correct	Adequate
Female	14 years	Malay	Never Smoke	Never drink alcohol	No	No	Married and living together	Low income (<RM3000)	Yes to help	Incorrect	Inadequate
Female	14 years	Malay	Never Smoke	Never drink alcohol	No	No	Divorce and seperated	High Income (>RM3000)	Yes to help	Incorrect	Inadequate
Female	13 years	Malay	Never Smoke	Never drink alcohol	No	No	Married and living together	Low income (<RM3000)	Yes to help	Incorrect	Inadequate
Female	14 years	non Malay	Never Smoke	Never drink alcohol	No	Yes	Married and living together	Low income (<RM3000)	Yes to help	Incorrect	Inadequate
Female	14 years	Malay	Never Smoke	Never drink alcohol	No	No	Married and living together	Low income (<RM3000)	Yes to help	Correct	Adequate
Female	14 years	Malay	Never Smoke	Never drink alcohol	No	Yes	Married and living together	High Income (>RM3000)	Yes to help	Incorrect	Inadequate
Female	14 years	non Malay	Never Smoke	Never drink alcohol	No	Yes	Married and living together	Low income (<RM3000)	Yes to help	Incorrect	Inadequate
Female	13 years	non Malay	Never Smoke	Never drink alcohol	No	No	Married and living together	High Income (>RM3000)	Yes to help	Incorrect	Inadequate
Female	13 years	Malay	Never Smoke	Never drink alcohol	No	Yes	Married and living together	Low income (<RM3000)	Yes to help	Incorrect	Inadequate
Female	14 years	non Malay	Never Smoke	Never drink alcohol	No	Yes	Married and living together	Low income (<RM3000)	Yes to help	Incorrect	Inadequate
Female	14 years	non Malay	Never Smoke	Never drink alcohol	No	No	Married and living together	High Income (>RM3000)	Yes to help	Incorrect	Inadequate
Female	14 years	non Malay	Never Smoke	Never drink alcohol	No	No	Married and living together	High Income (>RM3000)	Yes to help	Incorrect	Inadequate
Female	13 years	Malay	Never Smoke	Never drink alcohol	No	Yes	Married and living together	Low income (<RM3000)	Yes to help	Incorrect	Inadequate
Female	14 years	Malay	Never Smoke	Never drink alcohol	No	No	Divorce and seperated	Low income (<RM3000)	Yes to help	Incorrect	Inadequate
Female	14 years	non Malay	Never Smoke	Never drink alcohol	No	Yes	Married and living together	Low income (<RM3000)	Yes to help	Incorrect	Inadequate
Female	14 years	Malay	Never Smoke	Never drink alcohol	No	No	Married and living together	Low income (<RM3000)	Yes to help	Incorrect	Inadequate
Female	14 years	Malay	Never Smoke	Never drink alcohol	No	No	Married and living together	Low income (<RM3000)	Yes to help	Incorrect	Inadequate
Female	14 years	Malay	Never Smoke	Never drink alcohol	No	No	Married and living together	High Income (>RM3000)	Yes to help	Incorrect	Inadequate
Female	13 years	Malay	Never Smoke	Never drink alcohol	No	Yes	Married and living together	Low income (<RM3000)	Yes to help	Incorrect	Inadequate
Female	13 years	Malay	Never Smoke	Never drink alcohol	No	Yes	Married and living together	Low income (<RM3000)	Yes to help	Incorrect	Inadequate
Female	13 years	Malay	Never Smoke	Never drink alcohol	No	Yes	Married and living together	Low income (<RM3000)	Yes to help	Incorrect	Inadequate
Female	13 years	Malay	Never Smoke	Never drink alcohol	No	Yes	Married and living together	High Income (>RM3000)	Yes to help	Incorrect	Inadequate
Female	13 years	non Malay	Never Smoke	Never drink alcohol	No	No	Married and living together	High Income (>RM3000)	Yes to help	Incorrect	Inadequate
Female	14 years	Malay	Never Smoke	Never drink alcohol	No	No	Married and living together	Low income (<RM3000)	Yes to help	Incorrect	Inadequate
Female	13 years	non Malay	Never Smoke	Never drink alcohol	No	No	Married and living together	High Income (>RM3000)	Yes to help	Incorrect	Inadequate
Female	14 years	Malay	Never Smoke	Never drink alcohol	No	No	Married and living together	Low income (<RM3000)	Yes to help	Correct	Adequate
Female	14 years	Malay	Never Smoke	Never drink alcohol	No	No	Married and living together	Low income (<RM3000)	Yes to help	Correct	Adequate
Female	14 years	Malay	Never Smoke	Never drink alcohol	No	Yes	Married and living together	Low income (<RM3000)	Yes to help	Correct	Adequate
Female	14 years	Malay	Never Smoke	Never drink alcohol	No	No	Divorce and seperated	High Income (>RM3000)	Yes to help	Correct	Adequate
Female	14 years	non Malay	Never Smoke	Never drink alcohol	No	Yes	Married and living together	Low income (<RM3000)	Yes to help	Incorrect	Inadequate
Female	14 years	non Malay	Never Smoke	Never drink alcohol	No	Yes	Married and living together	Low income (<RM3000)	Yes to help	Incorrect	Inadequate
Female	14 years	non Malay	Never Smoke	Never drink alcohol	No	Yes	Married and living together	Low income (<RM3000)	Yes to help	Incorrect	Inadequate
Female	14 years	Malay	Never Smoke	Never drink alcohol	No	No	Married and living together	Low income (<RM3000)	Yes to help	Incorrect	Inadequate
Female	13 years	Malay	Never Smoke	Never drink alcohol	No	Yes	Married and living together	Low income (<RM3000)	Yes to help	Correct	Adequate
Female	14 years	Malay	Never Smoke	Never drink alcohol	No	No	Married and living together	Low income (<RM3000)	Yes to help	Incorrect	Inadequate
Female	14 years	Malay	Never Smoke	Never drink alcohol	No	No	Married and living together	Low income (<RM3000)	Yes to help	Incorrect	Inadequate
Female	13 years	Malay	Never Smoke	Never drink alcohol	No	No	Divorce and seperated	Low income (<RM3000)	Yes to help	Incorrect	Inadequate
Female	14 years	Malay	Never Smoke	Never drink alcohol	No	No	Married and living together	Low income (<RM3000)	Yes to help	Incorrect	Inadequate
Female	14 years	Malay	Never Smoke	Never drink alcohol	No	No	Married and living together	High Income (>RM3000)	Yes to help	Incorrect	Inadequate
Female	13 years	Malay	Never Smoke	Never drink alcohol	No	No	Married and living together	High Income (>RM3000)	Yes to help	Correct	Adequate
Female	14 years	Malay	Never Smoke	Never drink alcohol	No	Yes	Married and living together	High Income (>RM3000)	Yes to help	Correct	Adequate
Female	14 years	Malay	Never Smoke	Never drink alcohol	No	Yes	Married and living together	Low income (<RM3000)	Yes to help	Correct	Adequate
Female	13 years	Malay	Never Smoke	Never drink alcohol	No	No	Married and living together	Low income (<RM3000)	Yes to help	Incorrect	Inadequate
Female	13 years	Malay	Never Smoke	Never drink alcohol	Yes	No	Married and living together	High Income (>RM3000)	Yes to help	Incorrect	Inadequate
Female	13 years	non Malay	Never Smoke	Never drink alcohol	No	No	Married and living together	Low income (<RM3000)	Yes to help	Incorrect	Inadequate
Female	14 years	Malay	Never Smoke	Never drink alcohol	No	Yes	Married and living together	High Income (>RM3000)	Yes to help	Incorrect	Inadequate
Female	14 years	Malay	Never Smoke	Never drink alcohol	No	Yes	Married and living together	Low income (<RM3000)	Yes to help	Correct	Adequate
Female	13 years	Malay	Never Smoke	Never drink alcohol	No	No	Married and living together	Low income (<RM3000)	Yes to help	Incorrect	Inadequate
Female	14 years	Malay	Never Smoke	Never drink alcohol	No	No	Married and living together	Low income (<RM3000)	Yes to help	Incorrect	Inadequate
Female	14 years	Malay	Never Smoke	Never drink alcohol	Yes	Yes	Married and living together	Low income (<RM3000)	Yes to help	Incorrect	Inadequate
Female	14 years	Malay	Never Smoke	Never drink alcohol	Yes	Yes	Married and living together	High Income (>RM3000)	Yes to help	Incorrect	Inadequate
Female	13 years	Malay	Never Smoke	Never drink alcohol	No	No	Married and living together	High Income (>RM3000)	Yes to help	Correct	Adequate
Female	13 years	Malay	Never Smoke	Never drink alcohol	No	No	Married and living together	Low income (<RM3000)	Yes to help	Correct	Adequate
Female	14 years	non Malay	Never Smoke	Drank alcohol	No	No	Married and living together	Low income (<RM3000)	Yes to help	Incorrect	Inadequate
Female	13 years	Malay	Never Smoke	Never drink alcohol	No	Yes	Married and living together	Low income (<RM3000)	Yes to help	Incorrect	Inadequate
Female	14 years	Malay	Never Smoke	Never drink alcohol	Yes	No	Divorce and seperated	Low income (<RM3000)	Yes to help	Incorrect	Inadequate
Female	14 years	Malay	Never Smoke	Never drink alcohol	No	No	Married and living together	Low income (<RM3000)	Yes to help	Incorrect	Inadequate
Female	13 years	non Malay	Never Smoke	Drank alcohol	No	No	Married and living together	Low income (<RM3000)	Yes to help	Correct	Adequate
Female	13 years	Malay	Never Smoke	Never drink alcohol	No	No	Married and living together	High Income (>RM3000)	Yes to help	Incorrect	Inadequate
Female	14 years	Malay	Never Smoke	Never drink alcohol	No	No	Married and living together	Low income (<RM3000)	Yes to help	Incorrect	Inadequate
Female	14 years	Malay	Never Smoke	Never drink alcohol	No	No	Married and living together	Low income (<RM3000)	Yes to help	Incorrect	Inadequate
Female	14 years	non Malay	Never Smoke	Never drink alcohol	No	Yes	Married and living together	Low income (<RM3000)	Yes to help	Incorrect	Inadequate
Female	14 years	non Malay	Never Smoke	Never drink alcohol	No	No	Married and living together	High Income (>RM3000)	Yes to help	Incorrect	Inadequate
Female	14 years	non Malay	Never Smoke	Never drink alcohol	No	No	Married and living together	Low income (<RM3000)	Yes to help	Incorrect	Inadequate
Female	14 years	non Malay	Never Smoke	Never drink alcohol	No	No	Married and living together	Low income (<RM3000)	Yes to help	Incorrect	Inadequate
Female	13 years	Malay	Never Smoke	Never drink alcohol	No	No	Married and living together	Low income (<RM3000)	Yes to help	Incorrect	Inadequate
Female	13 years	Malay	Never Smoke	Never drink alcohol	No	No	Married and living together	Low income (<RM3000)	Yes to help	Incorrect	Inadequate
Female	13 years	non Malay	Never Smoke	Never drink alcohol	No	No	Married and living together	Low income (<RM3000)	Yes to help	Incorrect	Inadequate
Female	14 years	Malay	Never Smoke	Never drink alcohol	No	No	Married and living together	Low income (<RM3000)	Yes to help	Incorrect	Inadequate
Female	14 years	Malay	Never Smoke	Never drink alcohol	No	No	Married and living together	Low income (<RM3000)	Yes to help	Incorrect	Inadequate
Female	14 years	non Malay	Never Smoke	Never drink alcohol	No	No	Married and living together	High Income (>RM3000)	Yes to help	Incorrect	Inadequate
Female	13 years	non Malay	Never Smoke	Never drink alcohol	No	No	Married and living together	Low income (<RM3000)	Yes to help	Incorrect	Inadequate
Female	14 years	Malay	Never Smoke	Never drink alcohol	No	No	Married and living together	High Income (>RM3000)	Yes to help	Incorrect	Inadequate
Female	14 years	non Malay	Never Smoke	Never drink alcohol	No	No	Married and living together	Low income (<RM3000)	Yes to help	Incorrect	Inadequate
Female	13 years	non Malay	Never Smoke	Never drink alcohol	No	Yes	Married and living together	High Income (>RM3000)	Yes to help	Incorrect	Inadequate
Female	13 years	Malay	Never Smoke	Never drink alcohol	No	Yes	Married and living together	High Income (>RM3000)	Yes to help	Correct	Adequate
Female	13 years	Malay	Never Smoke	Never drink alcohol	No	No	Divorce and seperated	Low income (<RM3000)	Yes to help	Correct	Adequate
Female	13 years	Malay	Never Smoke	Never drink alcohol	No	No	Married and living together	Low income (<RM3000)	Yes to help	Correct	Adequate
Female	13 years	Malay	Never Smoke	Never drink alcohol	No	Yes	Married and living together	Low income (<RM3000)	Yes to help	Correct	Adequate
Female	13 years	Malay	Never Smoke	Never drink alcohol	No	No	Married and living together	Low income (<RM3000)	Yes to help	Correct	Adequate
Female	14 years	Malay	Never Smoke	Never drink alcohol	No	Yes	Married and living together	Low income (<RM3000)	Yes to help	Correct	Adequate
Female	14 years	Malay	Never Smoke	Never drink alcohol	No	No	Married and living together	High Income (>RM3000)	Yes to help	Incorrect	Inadequate
Female	14 years	Malay	Never Smoke	Never drink alcohol	No	Yes	Married and living together	Low income (<RM3000)	Yes to help	Correct	Adequate
Female	14 years	Malay	Never Smoke	Never drink alcohol	No	No	Married and living together	Low income (<RM3000)	Yes to help	Correct	Adequate
Female	14 years	non Malay	Never Smoke	Drank alcohol	No	No	Married and living together	Low income (<RM3000)	Yes to help	Correct	Adequate
Female	14 years	non Malay	Never Smoke	Never drink alcohol	No	Yes	Married and living together	Low income (<RM3000)	Yes to help	Incorrect	Inadequate
Female	14 years	non Malay	Never Smoke	Never drink alcohol	No	No	Married and living together	Low income (<RM3000)	Yes to help	Incorrect	Inadequate
Female	13 years	Malay	Never Smoke	Never drink alcohol	Yes	Yes	Married and living together	Low income (<RM3000)	Yes to help	Incorrect	Inadequate
Female	13 years	Malay	Never Smoke	Never drink alcohol	Yes	No	Married and living together	High Income (>RM3000)	Yes to help	Incorrect	Inadequate
Female	14 years	non Malay	Never Smoke	Never drink alcohol	No	No	Married and living together	Low income (<RM3000)	Yes to help	Correct	Adequate
Female	14 years	non Malay	Never Smoke	Never drink alcohol	No	Yes	Married and living together	Low income (<RM3000)	Yes to help	Correct	Adequate
Female	13 years	Malay	Never Smoke	Never drink alcohol	No	Yes	Married and living together	Low income (<RM3000)	Yes to help	Correct	Adequate
Female	13 years	Malay	Never Smoke	Never drink alcohol	No	Yes	Married and living together	Low income (<RM3000)	Yes to help	Correct	Adequate
Female	13 years	Malay	Never Smoke	Never drink alcohol	No	No	Married and living together	Low income (<RM3000)	Yes to help	Correct	Adequate
Female	14 years	Malay	Never Smoke	Never drink alcohol	No	No	Married and living together	Low income (<RM3000)	Yes to help	Correct	Adequate
Female	14 years	Malay	Never Smoke	Never drink alcohol	No	No	Divorce and seperated	Low income (<RM3000)	Yes to help	Correct	Adequate
Female	13 years	Malay	Never Smoke	Never drink alcohol	No	Yes	Married and living together	Low income (<RM3000)	Yes to help	Correct	Adequate
Female	14 years	Malay	Never Smoke	Never drink alcohol	No	Yes	Married and living together	Low income (<RM3000)	Yes to help	Correct	Adequate
Female	14 years	non Malay	Never Smoke	Never drink alcohol	No	Yes	Married and living together	High Income (>RM3000)	Yes to help	Correct	Adequate
Female	13 years	Malay	Never Smoke	Never drink alcohol	No	No	Married and living together	Low income (<RM3000)	Yes to help	Correct	Adequate
Female	14 years	Malay	Never Smoke	Never drink alcohol	No	Yes	Married and living together	High Income (>RM3000)	Yes to help	Incorrect	Inadequate
Female	14 years	non Malay	Never Smoke	Never drink alcohol	No	No	Married and living together	Low income (<RM3000)	Yes to help	Incorrect	Inadequate
Female	13 years	non Malay	Never Smoke	Never drink alcohol	No	No	Married and living together	High Income (>RM3000)	Yes to help	Incorrect	Inadequate
Female	13 years	non Malay	Never Smoke	Never drink alcohol	No	Yes	Divorce and seperated	Low income (<RM3000)	Yes to help	Incorrect	Inadequate
Female	13 years	Malay	Never Smoke	Never drink alcohol	No	Yes	Married and living together	Low income (<RM3000)	Yes to help	Incorrect	Inadequate
Female	14 years	Malay	Never Smoke	Never drink alcohol	No	No	Married and living together	High Income (>RM3000)	Yes to help	Incorrect	Inadequate
Female	14 years	Malay	Never Smoke	Never drink alcohol	No	No	Married and living together	High Income (>RM3000)	Yes to help	Correct	Adequate
Female	14 years	non Malay	Never Smoke	Never drink alcohol	No	No	Married and living together	Low income (<RM3000)	Yes to help	Incorrect	Inadequate
Female	13 years	Malay	Never Smoke	Never drink alcohol	No	No	Married and living together	High Income (>RM3000)	Yes to help	Incorrect	Inadequate
Female	13 years	Malay	Never Smoke	Never drink alcohol	No	Yes	Married and living together	High Income (>RM3000)	Yes to help	Incorrect	Inadequate
Female	14 years	Malay	Never Smoke	Never drink alcohol	No	Yes	Divorce and seperated	Low income (<RM3000)	Yes to help	Incorrect	Inadequate
Female	13 years	non Malay	Never Smoke	Never drink alcohol	No	Yes	Married and living together	High Income (>RM3000)	Yes to help	Correct	Adequate
Female	13 years	Malay	Never Smoke	Never drink alcohol	Yes	Yes	Divorce and seperated	Low income (<RM3000)	Yes to help	Correct	Adequate
Female	13 years	non Malay	Never Smoke	Never drink alcohol	No	No	Married and living together	Low income (<RM3000)	Yes to help	Correct	Adequate
Female	13 years	Malay	Never Smoke	Never drink alcohol	No	Yes	Married and living together	Low income (<RM3000)	Yes to help	Correct	Adequate
Female	14 years	Malay	Never Smoke	Never drink alcohol	Yes	Yes	Married and living together	High Income (>RM3000)	Yes to help	Correct	Adequate
Female	13 years	non Malay	Never Smoke	Never drink alcohol	No	Yes	Married and living together	Low income (<RM3000)	Yes to help	Correct	Adequate
Female	13 years	Malay	Never Smoke	Never drink alcohol	No	No	Married and living together	Low income (<RM3000)	Yes to help	Incorrect	Inadequate
Female	13 years	Malay	Never Smoke	Never drink alcohol	No	Yes	Married and living together	Low income (<RM3000)	Yes to help	Incorrect	Inadequate
Female	14 years	Malay	Never Smoke	Never drink alcohol	No	Yes	Married and living together	Low income (<RM3000)	Yes to help	Incorrect	Inadequate
Female	13 years	non Malay	Never Smoke	Never drink alcohol	No	No	Married and living together	Low income (<RM3000)	Yes to help	Incorrect	Inadequate
Female	13 years	non Malay	Never Smoke	Drank alcohol	No	Yes	Married and living together	High Income (>RM3000)	Yes to help	Incorrect	Inadequate
Female	14 years	non Malay	Never Smoke	Never drink alcohol	No	Yes	Married and living together	Low income (<RM3000)	Yes to help	Incorrect	Inadequate
Female	13 years	Malay	Never Smoke	Never drink alcohol	No	Yes	Married and living together	Low income (<RM3000)	Yes to help	Incorrect	Inadequate
Female	13 years	non Malay	Never Smoke	Never drink alcohol	No	Yes	Married and living together	Low income (<RM3000)	Yes to help	Incorrect	Inadequate
Female	13 years	non Malay	Never Smoke	Never drink alcohol	No	No	Married and living together	Low income (<RM3000)	No to help	Incorrect	Inadequate
Female	14 years	non Malay	Never Smoke	Never drink alcohol	No	No	Married and living together	High Income (>RM3000)	No to help	Incorrect	Inadequate
Female	13 years	Malay	Never Smoke	Never drink alcohol	No	Yes	Married and living together	High Income (>RM3000)	No to help	Incorrect	Inadequate
Female	13 years	Malay	Never Smoke	Never drink alcohol	No	No	Married and living together	Low income (<RM3000)	No to help	Incorrect	Inadequate
Female	13 years	Malay	Never Smoke	Never drink alcohol	No	Yes	Married and living together	High Income (>RM3000)	No to help	Incorrect	Inadequate
Female	14 years	Malay	Never Smoke	Never drink alcohol	No	Yes	Married and living together	High Income (>RM3000)	No to help	Incorrect	Inadequate
Female	13 years	Malay	Never Smoke	Never drink alcohol	No	No	Married and living together	High Income (>RM3000)	No to help	Incorrect	Inadequate
Female	14 years	Malay	Never Smoke	Never drink alcohol	No	No	Married and living together	Low income (<RM3000)	No to help	Incorrect	Inadequate
Female	14 years	non Malay	Never Smoke	Drank alcohol	No	Yes	Married and living together	Low income (<RM3000)	No to help	Incorrect	Inadequate
Female	13 years	non Malay	Never Smoke	Drank alcohol	No	Yes	Married and living together	Low income (<RM3000)	No to help	Incorrect	Inadequate
Female	14 years	non Malay	Never Smoke	Drank alcohol	No	Yes	Married and living together	Low income (<RM3000)	No to help	Incorrect	Inadequate
Female	13 years	Malay	Never Smoke	Never drink alcohol	No	Yes	Married and living together	Low income (<RM3000)	No to help	Incorrect	Inadequate
Female	14 years	non Malay	Never Smoke	Never drink alcohol	No	Yes	Married and living together	High Income (>RM3000)	Yes to help	Correct	Adequate
Female	14 years	Malay	Never Smoke	Never drink alcohol	Yes	No	Divorce and seperated	Low income (<RM3000)	Yes to help	Incorrect	Inadequate
Female	13 years	Malay	Never Smoke	Never drink alcohol	No	Yes	Married and living together	High Income (>RM3000)	Yes to help	Incorrect	Inadequate
Female	13 years	Malay	Never Smoke	Never drink alcohol	No	Yes	Married and living together	Low income (<RM3000)	Yes to help	Incorrect	Inadequate
Female	13 years	Malay	Never Smoke	Never drink alcohol	No	No	Married and living together	Low income (<RM3000)	Yes to help	Incorrect	Inadequate
Female	13 years	non Malay	Never Smoke	Never drink alcohol	No	No	Married and living together	High Income (>RM3000)	Yes to help	Correct	Adequate
Female	13 years	non Malay	Never Smoke	Never drink alcohol	No	No	Married and living together	Low income (<RM3000)	Yes to help	Correct	Adequate
Female	14 years	Malay	Never Smoke	Never drink alcohol	No	Yes	Married and living together	High Income (>RM3000)	Yes to help	Incorrect	Inadequate
Female	13 years	Malay	Never Smoke	Never drink alcohol	Yes	Yes	Divorce and seperated	High Income (>RM3000)	Yes to help	Incorrect	Inadequate
Female	14 years	Malay	Never Smoke	Never drink alcohol	No	Yes	Divorce and seperated	Low income (<RM3000)	Yes to help	Incorrect	Inadequate
Female	13 years	Malay	Never Smoke	Never drink alcohol	No	No	Married and living together	Low income (<RM3000)	Yes to help	Incorrect	Inadequate
Female	14 years	Malay	Never Smoke	Never drink alcohol	No	No	Married and living together	Low income (<RM3000)	Yes to help	Correct	Inadequate
Female	13 years	Malay	Never Smoke	Never drink alcohol	Yes	Yes	Married and living together	Low income (<RM3000)	Yes to help	Correct	Inadequate
Female	13 years	non Malay	Never Smoke	Never drink alcohol	No	Yes	Divorce and seperated	Low income (<RM3000)	Yes to help	Correct	Inadequate
Female	14 years	Malay	Never Smoke	Never drink alcohol	No	Yes	Married and living together	Low income (<RM3000)	Yes to help	Correct	Inadequate
Female	14 years	non Malay	Never Smoke	Never drink alcohol	Yes	No	Married and living together	Low income (<RM3000)	Yes to help	Correct	Inadequate
Female	13 years	Malay	Never Smoke	Never drink alcohol	No	Yes	Divorce and seperated	Low income (<RM3000)	Yes to help	Incorrect	Inadequate
Female	14 years	non Malay	Never Smoke	Drank alcohol	No	Yes	Married and living together	High Income (>RM3000)	Yes to help	Incorrect	Inadequate
Female	13 years	Malay	Never Smoke	Never drink alcohol	No	Yes	Married and living together	Low income (<RM3000)	Yes to help	Incorrect	Inadequate
Female	13 years	Malay	Never Smoke	Never drink alcohol	Yes	No	Married and living together	Low income (<RM3000)	Yes to help	Incorrect	Inadequate
